# Supplementary material for: A Feedback Regulatory Loop Containing McdR and WhiB2 Controls Cell Division and DNA Repair in Mycobacteria
Source: mBio. 2022 Mar 31;13(2):e03343-21. doi: 10.1128/mbio.03343-21 (PMC9040748; doi:10.1128/mbio.03343-21)
Supplement: TABLE S2 [file mbio.03343-21-st002.xlsx]

## Sheet: Sheet1
Table S2 RNA-seq data for Ms with or without McdR overexpression.
locus_tag	protein	Rv code	log2FoldChange(McdR/Vec)	padj
MSMEG_0001	DNA polymerase III subunit beta	Rv0002	2.57807	1.03453e-140
MSMEG_0002	6-phosphogluconate dehydrogenase	Rv1122	2.49286	5.83306e-124
MSMEG_0003	recombination protein F	Rv0003	2.39489	2.99886e-80
MSMEG_0004	hypothetical protein	Rv0004	2.33326	2.94997e-64
MSMEG_0005	DNA gyrase subunit B	Rv0005	1.76989	2.40619e-39
MSMEG_0006	DNA gyrase subunit A	Rv0006	1.88454	1.47365e-81
MSMEG_0007	hypothetical protein	Rv0007	2.13995	8.62015e-69
MSMEG_0009	hypothetical protein		2.2043	6.88945e-19
MSMEG_0011	hypothetical protein		1.90741	9.80766e-56
MSMEG_0012	ferric enterobactin transporter permease FepD		1.64907	5.36574e-45
MSMEG_0014	Formyl transferase		1.40266	1.20374e-11
MSMEG_0015	ferric enterobactin transport ATP-binding protein FepC		2.05658	6.30687e-30
MSMEG_0016	hypothetical protein		1.67083	4.1134e-09
MSMEG_0017	ABC transporter permease		1.25639	2.57866e-13
MSMEG_0018	ABC transporter permease		1.32822	6.45009e-20
MSMEG_0019	amino acid adenylation protein		1.83134	2.13832e-54
MSMEG_0020	periplasmic binding protein		0.861296	1.82426e-08
MSMEG_0021	aspartate alpha-decarboxylase	Rv3601c	0.781495	6.79958e-05
MSMEG_0022	L-ornithine 5-monooxygenase		1.01322	2.96157e-07
MSMEG_0023	hypothetical protein		1.64138	2.30243e-31
MSMEG_0024	peptidyl-prolyl cis-trans isomerase B	Rv0009	1.5049	5.54741e-59
MSMEG_0025	hypothetical protein	Rv0010c	1.53601	1.25268e-53
MSMEG_0026	septation inhibitor protein	Rv0011c	1.4154	2.73438e-51
MSMEG_0027	hypothetical protein	Rv0012	1.93392	7.98053e-44
MSMEG_0028	serine-threonine protein kinase	Rv0014c	1.70472	1.19265e-46
MSMEG_0029	para-aminobenzoate synthase component II	Rv0013	1.95205	2.0472e-64
MSMEG_0030	serine/threonine protein kinase	Rv0015c	1.62046	4.9843e-51
MSMEG_0031	penicillin binding protein transpeptidase domain-containing protein	Rv0016c	1.73783	9.76526e-60
MSMEG_0032	cell cycle protein, FtsW/RodA/SpoVE family protein	Rv0017c	1.45511	1.14018e-42
MSMEG_0033	protein phosphatase 2C	Rv0018c	1.5792	2.1817e-55
MSMEG_0034	FHA domain-containing protein	Rv0019c	1.59938	2.05325e-43
MSMEG_0035	FHA domain-containing protein	Rv0020c	1.70708	9.78289e-51
MSMEG_0036	hypothetical protein		1.51143	0.0466917
MSMEG_0039	small membrane hydrophobic protein		2.00388	7.28938e-67
MSMEG_0040	hypothetical protein		2.16977	3.73259e-77
MSMEG_0041	hypothetical protein		1.78148	2.06946e-08
MSMEG_0042	TetR family transcriptional regulator		1.99017	1.3454e-57
MSMEG_0043	extradiol ring-cleavage dioxygenase, class III enzyme, subunit B		1.99416	7.8636e-50
MSMEG_0044	hypothetical protein		2.04585	1.34697e-52
MSMEG_0045	hypothetical protein		2.11193	2.50318e-82
MSMEG_0046	hypothetical protein		1.93227	1.59402e-37
MSMEG_0047	hypothetical protein		1.66197	3.46687e-28
MSMEG_0048	pyridoxamine 5'-phosphate oxidase	Rv2991	1.40773	2.95332e-31
MSMEG_0049	pirin		1.65579	1.39647e-36
MSMEG_0050	hypothetical protein		1.91022	6.76123e-30
MSMEG_0051	transcription factor WhiB family protein	Rv3862c	0.543389	0.0188021
MSMEG_0052	hypothetical protein	Rv3863	1.60715	1.17912e-49
MSMEG_0053	hypothetical protein	Rv3860	1.34185	4.92679e-24
MSMEG_0054	ISMsm2, transposase		0.630101	1.44184e-08
MSMEG_0055	hypothetical protein	Rv3864	1.50958	3.12607e-35
MSMEG_0056	hypothetical protein		2.1234	1.06872e-78
MSMEG_0057	hypothetical protein	Rv3866	1.84268	2.84607e-67
MSMEG_0058	hypothetical protein	Rv3614c	1.75653	3.04149e-39
MSMEG_0059	ATPase AAA	Rv3868	1.76123	7.54925e-55
MSMEG_0060	hypothetical protein	Rv3869	1.697	1.17912e-49
MSMEG_0061	ftsk/SpoIIIE family protein	Rv3870	1.68721	1.82929e-44
MSMEG_0062	ftsk/SpoIIIE family protein	Rv3871	1.64615	3.87378e-33
MSMEG_0063	PE family protein	Rv3746c	1.58658	8.08835e-26
MSMEG_0064	PPE family protein	Rv3873	1.7083	2.38632e-34
MSMEG_0065	hypothetical protein	Rv3874	1.42723	3.75321e-21
MSMEG_0066	early secretory antigenic target, 6 kDa	Rv3875	1.55528	1.13724e-27
MSMEG_0067	hypothetical protein	Rv3876	1.6464	9.12691e-37
MSMEG_0068	transmembrane protein	Rv3877	1.55772	5.34541e-35
MSMEG_0069	translation initiation factor IF-2	Rv3878	1.78236	1.37624e-35
MSMEG_0070	hypothetical protein		1.58614	1.34229e-40
MSMEG_0071	hypothetical protein	Rv3879c	1.52915	1.17504e-33
MSMEG_0074	IS1549, transposase		-0.402446	0.0749082
MSMEG_0075	hypothetical protein		1.50758	5.21762e-28
MSMEG_0076	antigen MTB48		1.9482	6.39667e-49
MSMEG_0077	hypothetical protein		1.70732	1.69021e-31
MSMEG_0078	hypothetical protein		2.01371	4.30981e-68
MSMEG_0079	hypothetical protein		1.85144	3.95702e-42
MSMEG_0080	hypothetical protein		1.86343	1.10096e-63
MSMEG_0081	hypothetical protein	Rv3880c	1.75366	1.40904e-34
MSMEG_0082	hypothetical protein	Rv3882c	1.90273	7.63935e-72
MSMEG_0083	membrane-anchoblack mycosin mycp1	Rv3883c	2.05721	1.75469e-77
MSMEG_0084	phosphocarrier protein HPr		1.281	2.26168e-11
MSMEG_0085	PTS system, Fru family protein, IIABC components		1.29076	2.12601e-11
MSMEG_0086	1-phosphofructokinase		1.36418	2.79008e-11
MSMEG_0087	glucitol operon repressor		1.50562	1.3012e-11
MSMEG_0088	phosphoenolpyruvate-protein phosphotransferase	Rv2047c	1.10149	3.59606e-06
MSMEG_0089	chromosome condensation protein		1.37938	1.26899e-10
MSMEG_0090	hypothetical protein		1.45234	6.99798e-32
MSMEG_0091	transcriptional regulator		2.19894	5.97651e-43
MSMEG_0092	transcriptional regulatory protein	Rv0144	0.852218	0.000110257
MSMEG_0093	methyltransferase	Rv0145	1.03459	6.88189e-15
MSMEG_0094	hypothetical protein		0.759296	0.00367437
MSMEG_0095	methyltransferase	Rv0146	1.00833	2.52058e-13
MSMEG_0096	peroxisomal hydratase-dehydrogenase-epimerase	Rv0148	1.581	1.87823e-42
MSMEG_0097	oxidoblackuctase, zinc-binding dehydrogenase	Rv0149	1.89381	1.34796e-54
MSMEG_0098	methyltransferase	Rv0839	1.95708	4.16634e-48
MSMEG_0099	hypothetical protein		1.84408	1.19355e-26
MSMEG_0100	phosphotyrosine protein phosphatase ptpb	Rv0153c	2.112	8.93522e-52
MSMEG_0101	hypothetical protein	Rv1890c	2.38617	2.40736e-85
MSMEG_0102	acyl-CoA dehydrogenase	Rv0154c	1.88223	9.60453e-46
MSMEG_0103	major facilitator family protein transporter		1.4964	5.79853e-16
MSMEG_0104	LysR family transcriptional regulator		1.43375	6.93173e-18
MSMEG_0105	LuxR family transcriptional regulator	Rv0844c	1.62905	1.23983e-17
MSMEG_0106	sensory histidine kinase	Rv0845	1.31523	4.08514e-09
MSMEG_0107	cell envelope-related function transcriptional attenuator	Rv3484	1.45973	4.10086e-28
MSMEG_0108	acyl-CoA dehydrogenase		1.43095	1.57175e-26
MSMEG_0109	NAD(P) transhydrogenase subunit beta		1.43524	2.40024e-34
MSMEG_0110	NAD(P) transhydrogenase subunit alpha		1.56428	1.33961e-44
MSMEG_0111	magnesium transporter		1.43453	8.2561e-25
MSMEG_0112	hypothetical protein		2.66909	1.04291e-20
MSMEG_0113	taurine transporter permease TauC		2.76627	7.89998e-30
MSMEG_0114	extracellular solute-binding protein		2.72779	1.90124e-08
MSMEG_0115	haloacid dehalogenase		2.69265	9.27798e-09
MSMEG_0116	taurine import ATP-binding protein TauB		2.70415	7.77043e-08
MSMEG_0117	hydrolase	Rv0134	1.81457	2.98355e-41
MSMEG_0118	hypothetical protein		1.52562	3.55509e-45
MSMEG_0119	hypothetical protein		1.3865	2.55945e-10
MSMEG_0120	transcriptional regulatory protein	Rv0158	1.43875	9.81899e-27
MSMEG_0121	rhamnolipid biosynthesis 3-oxoacyl-ACP blackuctase		1.3233	8.91637e-24
MSMEG_0122	periplasmic solute-binding protein		1.1325	5.02448e-05
MSMEG_0123	hypothetical protein		1.57243	0.00292461
MSMEG_0124	GntR family transcriptional regulator		1.71165	4.18559e-20
MSMEG_0125	integral membrane protein		1.34246	5.74782e-05
MSMEG_0126	mandelate racemase/muconate lactonizing enzyme		1.52368	3.19882e-35
MSMEG_0127	oxidoblackuctase, zinc-binding dehydrogenase	Rv0162c	1.48523	1.55409e-15
MSMEG_0128	thioesterase	Rv0163	1.50146	9.83092e-20
MSMEG_0129	cyclase/dehydrase	Rv0164	1.47792	1.57668e-29
MSMEG_0130	GntR family transcriptional regulator	Rv0165c	1.49663	1.36141e-20
MSMEG_0131	long-chain-fatty-acid--CoA ligase	Rv0166	0.905149	0.0858418
MSMEG_0132	hypothetical protein	Rv0167	1.31617	1.51573e-15
MSMEG_0133	ABC transporter	Rv0168	1.27362	2.80408e-13
MSMEG_0134	virulence factor Mce family protein	Rv0169	1.15622	1.19222e-11
MSMEG_0135	virulence factor Mce family protein	Rv0170	1.19638	1.08206e-12
MSMEG_0136	virulence factor Mce family protein	Rv0171	1.21421	1.17841e-11
MSMEG_0137	virulence factor mce family protein	Rv0172	1.10502	2.81018e-12
MSMEG_0138	virulence factor Mce family protein	Rv0173	0.976467	2.91109e-12
MSMEG_0139	mce-family protein mce1f	Rv0174	1.16213	4.90969e-09
MSMEG_0140	mce associated membrane protein	Rv0175	1.43551	1.64135e-26
MSMEG_0141	mce associated transmembrane protein	Rv0176	1.36969	5.89803e-21
MSMEG_0142	hypothetical protein	Rv0177	1.36985	1.4277e-15
MSMEG_0143	mce associated membrane protein	Rv0178	1.19088	5.8471e-17
MSMEG_0144	HNH endonuclease		2.63998	1.80193e-55
MSMEG_0145	hypothetical protein		2.11238	2.19285e-40
MSMEG_0146	mosc domain-containing protein		1.57747	3.50627e-27
MSMEG_0147	C-5 sterol desaturase		1.25073	1.47947e-05
MSMEG_0148	TetR family transcriptional regulator		1.26942	1.19456e-07
MSMEG_0149	thiamine biosynthesis protein ThiC		2.16562	1.15455e-12
MSMEG_0150	NAD(P) transhydrogenase subunit beta	Rv0157	0.987233	0.00457475
MSMEG_0151	PntAB protein	Rv0156	1.13406	0.00191184
MSMEG_0152	alanine dehydrogenase	Rv0155	1.54176	4.27747e-10
MSMEG_0153	2-dehydropantoate 2-blackuctase		1.64923	5.38279e-20
MSMEG_0154	pyruvate kinase		1.84968	1.45985e-25
MSMEG_0155	transcriptional regulator		1.50288	2.12906e-17
MSMEG_0156	LysR family transcriptional regulator	Rv0117	1.57169	4.31417e-12
MSMEG_0157	oxalyl-CoA decarboxylase	Rv0118c	1.33397	2.85403e-12
MSMEG_0158	formyl-coenzyme A transferase		1.30834	2.45259e-18
MSMEG_0159	formate dehydrogenase subunit gamma		0.86785	0.27895
MSMEG_0160	formate dehydrogenase subunit beta		1.19143	0.000175826
MSMEG_0161	formate dehydrogenase subunit alpha		1.63666	5.00845e-33
MSMEG_0162	NAD-dependent formate dehydrogenase subunit delta		0.742055	0.235386
MSMEG_0163	hypothetical protein		0.829676	0.0457816
MSMEG_0164	transmembrane transporter		1.29785	4.64585e-05
MSMEG_0165	formate dehydrogenase accessory protein		1.2826	6.23663e-16
MSMEG_0166	GntR family transcriptional regulator		1.049	9.66877e-11
MSMEG_0167	transmembrane transporter		1.21405	1.51496e-05
MSMEG_0168	formyl-coenzyme A transferase		1.00748	0.00199899
MSMEG_0169	hypothetical protein		1.63078	4.55351e-08
MSMEG_0170	transmembrane transporter		1.47888	1.61007e-22
MSMEG_0171	histone deacetylase superfamily protein		1.98243	2.2887e-31
MSMEG_0172	transmembrane protein		2.08705	1.88688e-41
MSMEG_0173	hypothetical protein		1.5659	5.92424e-16
MSMEG_0174	inner membrane protein		1.19758	8.80401e-06
MSMEG_0175	FAD dependent oxidoblackuctase		1.79402	1.77047e-09
MSMEG_0176	glutamine ABC transporter periplasmic protein		1.84786	1.4995e-07
MSMEG_0177	polar amino acid ABC transporter inner membrane protein		2.04549	6.76655e-35
MSMEG_0178	ATP-binding protein		1.61078	1.28874e-13
MSMEG_0179	GntR family transcriptional regulator		1.29004	1.82426e-08
MSMEG_0180	HTH-type transcriptional regulator	Rv3405c	1.6073	3.93216e-21
MSMEG_0181	alpha-ketoglutarate-dependent taurine dioxygenase		1.85005	1.45446e-21
MSMEG_0182	epoxide hydrolase 1		1.68916	5.30565e-28
MSMEG_0183	hypothetical protein		2.5042	4.87818e-75
MSMEG_0184	transferase		1.99912	1.7897e-50
MSMEG_0185	MmpL6 protein		3.05068	5.25503e-44
MSMEG_0186	MmpS2 protein		1.77701	0.0251152
MSMEG_0187	acetyltransferase		1.95787	1.25967e-40
MSMEG_0188	MarR family transcriptional regulator		2.16817	1.15554e-79
MSMEG_0189	anhydro-N-acetylmuramic acid kinase		1.99673	1.01729e-23
MSMEG_0190	integral membrane transporter		1.54415	5.64499e-08
MSMEG_0191	BadF/BadG/BcrA/BcrD ATPase		2.61116	5.52057e-46
MSMEG_0192	RpiR family transcriptional regulator protein		1.97142	1.74652e-42
MSMEG_0193	N-acetylmuramic acid 6-phosphate etherase		1.8192	3.99808e-30
MSMEG_0194	serine esterase, cutinase		1.43268	1.68252e-12
MSMEG_0195	steroid monooxygenase		1.80552	2.96771e-19
MSMEG_0196	dehydrogenase		1.89545	8.2005e-21
MSMEG_0197	nudix hydrolase		2.46416	5.83562e-25
MSMEG_0198	acyl-CoA dehydrogenase	Rv3094c	3.04232	6.39188e-43
MSMEG_0200	hypothetical protein		2.25405	3.28628e-32
MSMEG_0201	hypothetical protein		0.10795	0.510466
MSMEG_0202	IS1096, tnpA protein	Rv2810c	0.260769	0.0916827
MSMEG_0203	IS1096, tnpR protein		0.249638	0.0820248
MSMEG_0204	hypothetical protein		1.08869	0.00354903
MSMEG_0205	tetracenomycin polyketide synthesis hydroxylase TcmH		1.9567	2.87653e-16
MSMEG_0206	acyltransferase		-1.07644	2.79143e-08
MSMEG_0207	MarR family transcriptional regulator		1.28726	1.01849e-06
MSMEG_0208	ribonuclease		1.51502	1.88493e-33
MSMEG_0209	ribonuclease inhibitor		1.27945	1.74423e-13
MSMEG_0210	LprO protein	Rv0179c	0.474701	0.00137835
MSMEG_0211	ABC transporter ATP-binding protein		1.65736	1.20224e-27
MSMEG_0212	lyase		2.03911	1.19672e-39
MSMEG_0213	transcriptional regulator		1.6024	9.76412e-23
MSMEG_0214	L-sorbosone dehydrogenase		1.07127	1.58945e-11
MSMEG_0215	hypothetical protein	Rv0181c	1.13192	7.72831e-11
MSMEG_0216	3-hydroxyacyl-CoA dehydrogenase		0.984539	1.1708e-13
MSMEG_0217	alcohol dehydrogenase		1.87635	6.39207e-44
MSMEG_0218	3-demethylubiquinone-9 3-methyltransferase		2.1416	5.37856e-23
MSMEG_0219	RNA polymerase factor sigma-70	Rv0182c	1.97418	4.85761e-20
MSMEG_0220	monoglyceride lipase	Rv0183	1.42653	4.09655e-24
MSMEG_0221	hypothetical protein		1.20128	8.82918e-19
MSMEG_0222	hypothetical protein	Rv0184	1.93232	5.17127e-56
MSMEG_0223	hypothetical protein	Rv0185	2.11236	2.4828e-36
MSMEG_0224	O-methyltransferase MdmC	Rv0187	2.56618	1.83075e-97
MSMEG_0225	MmpL4 protein	Rv0676c	0.94839	1.97726e-12
MSMEG_0226	MmpS5 protein	Rv0677c	0.957414	1.37835e-06
MSMEG_0227	TetR family transcriptional regulator		1.03126	3.18299e-06
MSMEG_0228	adenylate and guanylate cyclase catalytic domain-containing protein		1.20876	5.47869e-13
MSMEG_0229	dihydroxy-acid dehydratase	Rv0189c	1.12184	5.13862e-15
MSMEG_0230	hypothetical protein	Rv0190	1.3094	2.79367e-19
MSMEG_0231	hypothetical protein	Rv1898	0.997828	1.77908e-10
MSMEG_0232	sugar transporter family protein	Rv0191	0.466244	0.00182993
MSMEG_0233	lipoprotein Lpps	Rv0192	1.02356	1.68229e-11
MSMEG_0234	metallopeptidase	Rv0198c	1.0398	1.04571e-13
MSMEG_0235	hypothetical protein	Rv0199	1.17439	3.83237e-16
MSMEG_0236	transmembrane protein	Rv0200	1.14197	9.58421e-17
MSMEG_0237	ISMsm3, transposase		1.08354	8.916e-12
MSMEG_0238	O-acetylhomoserine/O-acetylserine sulfhydrylase		1.47337	1.11147e-13
MSMEG_0239	O-acetylhomoserine/O-acetylserine sulfhydrylase		1.39627	1.17401e-17
MSMEG_0240	hypothetical protein	Rv0201c	1.1383	1.2526e-22
MSMEG_0241	MmpL11 protein	Rv0202c	1.3201	1.59122e-24
MSMEG_0242	hypothetical protein	Rv0203	0.828356	4.22618e-07
MSMEG_0243	hypothetical protein		0.40529	0.0228629
MSMEG_0244	two component response transcriptional regulatory protein prra		0.449935	0.00844155
MSMEG_0245	transmembrane protein	Rv0401	1.136	1.72267e-08
MSMEG_0246	sensor-type histidine kinase PrrB		0.681687	0.000234203
MSMEG_0247	secreted peptidase		0.618197	0.000418294
MSMEG_0248	hypothetical protein	Rv0204c	0.430662	0.00246873
MSMEG_0249	integral membrane protein	Rv0205	0.951341	1.59905e-09
MSMEG_0250	membrane protein, MmpL family protein	Rv0206c	0.74451	1.17278e-07
MSMEG_0251	hypothetical protein	Rv0207c	0.610269	0.00229724
MSMEG_0252	tRNA (guanine-N(7)-)-methyltransferase	Rv0208c, yggH	0.234428	0.174399
MSMEG_0253	hypothetical protein	Rv0209	1.14576	1.71727e-15
MSMEG_0254	hypothetical protein	Rv0210	0.969768	5.10437e-09
MSMEG_0255	phosphoenolpyruvate carboxykinase	Rv0211	0.733925	2.10535e-06
MSMEG_0256	hypothetical protein	Rv3714c	1.92998	1.05057e-32
MSMEG_0257	long-chain-fatty-acid--CoA ligase	Rv0214	1.73252	3.44677e-32
MSMEG_0258	oxidoblackuctase, short chain dehydrogenase/blackuctase		0.707764	0.0159347
MSMEG_0259	enoyl-CoA hydratase/isomerase		1.05899	4.93954e-06
MSMEG_0260	DNA-binding protein		1.08138	1.2217e-10
MSMEG_0261	p40 protein	Rv0216	0.902094	4.25282e-11
MSMEG_0262	hypothetical protein		0.958776	2.74288e-08
MSMEG_0263	amidohydrolase		0.700549	1.73263e-05
MSMEG_0264	transmembrane transporter		0.751817	6.92897e-07
MSMEG_0265	uracil DNA glycosylase superfamily protein		2.56697	1.77047e-09
MSMEG_0266	arginine decarboxylase	Rv2531c	1.60036	9.06446e-25
MSMEG_0267	esterase		2.59193	9.38862e-37
MSMEG_0268	GntR family transcriptional regulator		1.20321	9.98468e-17
MSMEG_0269	3-oxoacyl-ACP blackuctase	Rv1928c	1.28498	5.47813e-14
MSMEG_0270	aminoglycoside phosphotransferase		1.14971	1.65969e-19
MSMEG_0271	hypothetical protein		1.7515	2.85857e-10
MSMEG_0272	propanediol utilization protein PduA		1.64119	5.32946e-05
MSMEG_0273	ethanolamine utilization protein EutN		1.05256	0.0256457
MSMEG_0274	hypothetical protein		0.152903	0.845595
MSMEG_0275	microcompartments protein family protein		0.435452	0.511463
MSMEG_0276	aldehyde-alcohol dehydrogenase		1.46958	2.69445e-07
MSMEG_0277	aminotransferase		1.16691	0.00158351
MSMEG_0278	hypothetical protein		0.292132	0.472854
MSMEG_0279	amino acid permease		0.667013	0.10801
MSMEG_0280	alpha/beta hydrolase	Rv0217c	0.672003	0.00798436
MSMEG_0281	choline dehydrogenase		1.63854	3.52288e-27
MSMEG_0282	hypothetical protein		2.03766	1.71221e-44
MSMEG_0283	short chain dehydrogenase		1.94488	7.08276e-22
MSMEG_0284	ribosyldihydronicotinamide dehydrogenase		1.46884	4.49e-21
MSMEG_0285	TetR family transcriptional regulator		1.28342	1.07503e-09
MSMEG_0286	GntR family transcriptional regulator		1.77698	2.18642e-13
MSMEG_0287	hypothetical protein		1.2952	0.000525146
MSMEG_0288	FAD dependent oxidoblackuctase		1.53627	6.2079e-16
MSMEG_0289	alpha/beta hydrolase	Rv0220	1.1312	2.2668e-11
MSMEG_0290	acyltransferase	Rv0221	1.71768	5.11935e-36
MSMEG_0291	dioxygenase, TauD/TfdA family protein		1.47799	3.22351e-14
MSMEG_0292	hypothetical protein		1.29831	0.00156749
MSMEG_0293	Rieske (2Fe-2S) domain-containing protein	Rv3161c	1.25128	5.20991e-10
MSMEG_0294	3-oxoacyl-ACP blackuctase		1.82482	4.09736e-21
MSMEG_0295	oxidoblackuctase, FAD-binding		1.63779	2.69905e-12
MSMEG_0296	MarR family transcriptional regulator		1.55662	3.2817e-13
MSMEG_0297	amidohydrolase	Rv0074	0.944637	0.00526332
MSMEG_0298	hypothetical protein		0.475461	0.36598
MSMEG_0299	Rieske (2Fe-2S) domain-containing protein		0.781459	0.0824439
MSMEG_0300	amidohydrolase		1.48013	1.58002e-16
MSMEG_0301	oxidoblackuctase, FAD-binding		1.14629	5.89809e-14
MSMEG_0302	peptidase, S9A/B/C families	Rv1426c	1.29959	3.52743e-11
MSMEG_0303	alcohol dehydrogenase		2.63276	6.44632e-18
MSMEG_0304	acyl-CoA synthetase	Rv1427c	0.98334	1.69487e-09
MSMEG_0305	acyltransferase domain-containing protein	Rv1428c	0.995725	2.95784e-10
MSMEG_0306	arylamine N-acetyltransferase	Rv3566c	1.12466	9.3939e-06
MSMEG_0307	AraC family transcriptional regulator		2.39812	1.36344e-39
MSMEG_0308	dihydrofolate blackuctase		1.77522	1.44353e-18
MSMEG_0309	aldehyde dehydrogenase	Rv0223c	0.676175	2.38532e-06
MSMEG_0311	glycosyltransferase	Rv0225	1.00021	1.09421e-13
MSMEG_0312	2-dehydro-3-deoxy-phosphogluconate aldolase		1.08154	2.70037e-06
MSMEG_0313	phosphogluconate dehydratase		1.16234	8.73063e-07
MSMEG_0314	glucose-6-phosphate 1-dehydrogenase		0.988222	1.40975e-05
MSMEG_0315	transmembrane protein	Rv0226c	0.873231	6.03788e-09
MSMEG_0316	NagC regulator		0.887299	3.46547e-08
MSMEG_0317	hypothetical protein	Rv0227c	0.610891	0.000100541
MSMEG_0318	AMP-dependent synthetase/ligase		0.879622	6.09324e-07
MSMEG_0319	acyltransferase	Rv0228	0.881549	5.57266e-11
MSMEG_0320	phosphotriesterase	Rv0230c	1.08814	2.45711e-09
MSMEG_0321	transcriptional regulator		1.12812	1.36422e-14
MSMEG_0323	acyl-CoA dehydrogenase		1.01752	2.24825e-07
MSMEG_0324	hypothetical protein		0.579554	0.0296712
MSMEG_0325	hypothetical protein		0.791672	0.00179602
MSMEG_0326	AMP-dependent synthetase/ligase		0.722306	3.84076e-05
MSMEG_0327	aldehyde dehydrogenase		0.900531	0.000118737
MSMEG_0328	hypothetical protein		0.944216	0.0027628
MSMEG_0329	FMN oxidoblackuctase		0.0809869	0.883332
MSMEG_0330	LuxR family transcriptional regulator		-0.154973	0.715163
MSMEG_0331	LuxR family transcriptional regulator		0.259537	0.358837
MSMEG_0332	2-nitropropane dioxygenase		0.367761	0.268572
MSMEG_0333	carboxyl transferase domain-containing protein		0.0887622	0.640517
MSMEG_0334	acetyl-/propionyl-coenzyme A carboxylase subunit alpha		0.147589	0.629572
MSMEG_0335	enoyl-CoA hydratase/isomerase		0.0545874	0.847474
MSMEG_0336	hypothetical protein		0.120669	0.772528
MSMEG_0337	hypothetical protein		0.40494	0.0332336
MSMEG_0338	acyl-CoA dehydrogenase		0.224409	0.379291
MSMEG_0339	FMN-dependent monooxygenase	Rv3520c	0.651832	0.000269831
MSMEG_0340	enoyl-CoA hydratase/isomerase		1.12868	6.14611e-06
MSMEG_0341	hypothetical protein		1.37169	3.75804e-13
MSMEG_0342	hypothetical protein		1.96459	5.27471e-19
MSMEG_0343	TetR family transcriptional regulator		2.85791	5.96495e-64
MSMEG_0344	hypothetical protein	Rv1964	1.65625	2.97777e-16
MSMEG_0345	hypothetical protein	Rv1965	1.3207	1.51061e-07
MSMEG_0346	virulence factor	Rv1966	1.21726	1.84227e-09
MSMEG_0347	virulence factor Mce family protein	Rv1967	1.83698	3.08278e-17
MSMEG_0348	mce-family protein mce3c	Rv1968	1.24762	6.82411e-09
MSMEG_0349	virulence factor mce family protein	Rv1969	0.983672	8.64007e-07
MSMEG_0350	virulence factor Mce family protein	Rv1970	1.40385	1.50093e-09
MSMEG_0351	virulence factor mce family protein	Rv1971	1.49876	3.44405e-18
MSMEG_0352	hypothetical protein	Rv1972	1.42927	9.11877e-16
MSMEG_0353	hypothetical protein	Rv1973	1.62491	3.70019e-16
MSMEG_0354	hypothetical protein	Rv1974	1.58099	5.75078e-16
MSMEG_0355	hypothetical protein	Rv1975	1.4585	3.69263e-17
MSMEG_0356	acetyltransferase		1.11115	1.67905e-11
MSMEG_0357	transmembrane transporter		1.21253	3.15878e-12
MSMEG_0358	ribonucleotide-diphosphate blackuctase subunit beta	Rv0233	0.498095	0.111134
MSMEG_0359	hypothetical protein	Rv0236c	0.655121	1.87946e-06
MSMEG_0360	hypothetical protein	Rv0236A	0.555734	0.000839227
MSMEG_0361	glycosyl hydrolase	Rv0237	0.371899	0.014932
MSMEG_0362	amidohydrolase	Rv1879	0.368815	0.0276735
MSMEG_0363	TetR family transcriptional regulator	Rv0238	0.747949	3.77359e-06
MSMEG_0364	hypothetical protein		0.508601	0.010874
MSMEG_0365	hypothetical protein		0.324637	0.111977
MSMEG_0366	hypothetical protein		0.546912	0.00128039
MSMEG_0367	O-demethylpuromycin-O-methyltransferase	Rv0567	0.413429	0.0183228
MSMEG_0368	hypothetical protein		0.945853	1.32552e-10
MSMEG_0369	hypothetical protein		0.760952	3.15233e-07
MSMEG_0370	hypothetical protein		0.785402	1.90196e-11
MSMEG_0371	MaoC like domain-containing protein	Rv0241c	0.352263	0.0190615
MSMEG_0372	3-ketoacyl-ACP blackuctase	Rv0242c	-0.198508	0.311529
MSMEG_0373	acetyl-CoA acetyltransferase	Rv0243	0.0144687	0.937755
MSMEG_0374	glycolate oxidase subunit		0.781461	4.32397e-05
MSMEG_0375	phospholipase D		0.600786	0.0644922
MSMEG_0376	AraC family transcriptional regulator	Rv1931c	1.46914	1.59811e-23
MSMEG_0377	nitrile hydratase		0.896528	0.00174302
MSMEG_0378	nitrile hydratase subunit alpha		0.459548	0.235529
MSMEG_0379	nitrile hydratase activator P14k		0.662926	0.0828548
MSMEG_0380	MmpS4 protein	Rv0451c	0.479959	0.000244251
MSMEG_0381	Mmp14a protein		0.371474	0.0115925
MSMEG_0382	transporter		0.322308	0.038935
MSMEG_0383	hypothetical protein		0.497844	0.00197024
MSMEG_0384	glucose-1-phosphate thymidylyltransferase	Rv0334	0.217218	0.15468
MSMEG_0385	glycosyl transferase family protein	Rv1524	0.675402	6.29989e-07
MSMEG_0386	NAD dependent epimerase/dehydratase		0.499191	6.83568e-05
MSMEG_0387	Rmt2 protein		0.217689	0.147346
MSMEG_0388	macrocin-O-methyltransferase		0.195846	0.160917
MSMEG_0389	glycosyl transferase family protein		0.272393	0.059271
MSMEG_0390	acyltransferase		0.0873632	0.601868
MSMEG_0391	Rmt3 protein		0.575301	0.00250492
MSMEG_0392	glycosyl transferase family protein		0.262729	0.0940593
MSMEG_0393	Fmt protein	Rv1523	0.0159304	0.959332
MSMEG_0394	hypothetical protein		0.1505	0.522842
MSMEG_0395	hypothetical protein		0.00632267	0.984876
MSMEG_0396	hypothetical protein		0.159873	0.235077
MSMEG_0397	IS1096, tnpA protein		0.232366	0.107304
MSMEG_0398	IS1096, tnpR protein		0.283162	0.0410689
MSMEG_0399	hypothetical protein	Rv2377c	0.544218	0.00165393
MSMEG_0400	peptide synthetase	Rv0101	0.505362	6.17509e-05
MSMEG_0401	non-ribosomal peptide synthase		0.493683	2.11825e-05
MSMEG_0402	linear gramicidin synthetase subunit D		0.32303	0.0114287
MSMEG_0403	integral membrane protein		0.206359	0.157968
MSMEG_0404	sigma associated protein		0.360668	0.0296712
MSMEG_0405	extra cytoplasmic sigma factor		0.559214	0.000117806
MSMEG_0406	acyl-CoA dehydrogenase	Rv0244c	0.280301	0.334393
MSMEG_0407	hypothetical protein		0.39542	0.00728362
MSMEG_0408	type I modular polyketide synthase	Rv1661	0.324041	0.00775103
MSMEG_0409	condensation domain-containing protein	Rv1182	0.116307	0.386322
MSMEG_0410	MmpL protein	Rv1183	0.0185271	0.922577
MSMEG_0411	acyl-CoA synthetase	Rv1185c	0.106648	0.534927
MSMEG_0412	hypothetical protein	Rv1184c	0.200924	0.188982
MSMEG_0413	hypothetical protein	Rv3821	-0.00726849	0.97126
MSMEG_0414	oxidoblackuctase, 2OG-Fe(II) oxygenase		0.481601	0.0118102
MSMEG_0415	NADH-FMN oxidoblackuctase	Rv0245	0.346145	0.0111385
MSMEG_0416	hypothetical protein		0.435386	0.0147866
MSMEG_0417	fumarate blackuctase iron-sulfur subunit	Rv0247c	0.534594	0.000896646
MSMEG_0418	succinate dehydrogenase flavoprotein subunit	Rv0248c	0.551881	0.347858
MSMEG_0419	integral membrane protein	Rv0249c	1.51431	1.34852e-14
MSMEG_0420	hypothetical protein	Rv0250c	1.28913	1.2702e-07
MSMEG_0421	hypothetical protein		1.78742	1.56657e-06
MSMEG_0422	transferase	Rv1998c	1.76984	1.24547e-45
MSMEG_0423	hypothetical protein		1.25583	5.72683e-18
MSMEG_0424	Hsp20/alpha crystallin family protein	Rv0251c	0.879263	8.34256e-07
MSMEG_0425	membrane protein DcsA		0.871832	2.00922e-08
MSMEG_0426	GntR family transcriptional regulator		0.61017	0.0377642
MSMEG_0427	nitrite blackuctase NAD(P)H	Rv0252	0.599589	0.00252534
MSMEG_0428	nitrite blackuctase NAD(P)H	Rv0253	0.47016	0.117431
MSMEG_0429	ferric uptake regulator		0.992821	0.000611443
MSMEG_0430	ISMsm4, transposase	Rv0741	0.179681	0.321383
MSMEG_0431	hypothetical protein	Rv0259c	0.486323	0.00361495
MSMEG_0432	bifunctional uroporphyrinogen-III synthetase/response regulator domain-containing protein	Rv0260c	0.762741	0.0054281
MSMEG_0433	nitrite extrusion protein	Rv0261c	0.547607	0.000755571
MSMEG_0434	aminoglycoside 2'-N-acetyltransferase	Rv0262c	0.593749	0.00239703
MSMEG_0435	allophanate hydrolase subunit 2	Rv0263c	-0.654834	0.0273113
MSMEG_0436	allophanate hydrolase subunit 1	Rv0264c	-0.467716	0.080388
MSMEG_0437	hypothetical protein		0.239265	0.23937
MSMEG_0438	periplasmic binding protein	Rv0265c	-1.53592	1.46546e-25
MSMEG_0439	hypothetical protein		0.312075	0.0531248
MSMEG_0440	hypothetical protein		0.167816	0.539216
MSMEG_0441	hypothetical protein		0.100032	0.591994
MSMEG_0442	tetracycline repressor domain-containing protein		0.393976	0.221889
MSMEG_0443	carbon-nitrogen hydrolase		0.903123	5.92397e-05
MSMEG_0444	agmatine deiminase		0.643213	0.00226505
MSMEG_0445	amidohydrolase		0.83892	4.37609e-13
MSMEG_0446	putrescine importer		0.718043	5.32353e-08
MSMEG_0447	hypothetical protein		1.27311	1.92871e-12
MSMEG_0448	MarR family transcriptional regulator		1.02056	8.52415e-09
MSMEG_0449	transporter major facilitator family protein		2.06008	4.022e-23
MSMEG_0450	hypothetical protein		0.931637	0.000661464
MSMEG_0451	oxidoblackuctase, FAD-linked		1.09802	1.11607e-05
MSMEG_0452	inner membrane permease YgbN		-0.572345	0.0817721
MSMEG_0453	shikimate kinase		-0.32804	0.368662
MSMEG_0454	GntR family transcriptional regulator		0.490633	0.00228957
MSMEG_0455	aldehyde dehydrogenase		0.388328	0.0359956
MSMEG_0456	DNA gyrase subunit A		0.548588	1.23146e-05
MSMEG_0457	DNA topoisomerase IV subunit B		0.661715	8.15406e-08
MSMEG_0458	two-component system sensor kinase		0.343559	0.0571409
MSMEG_0459	two-component system response regulator		0.330039	0.0799234
MSMEG_0460	alpha/beta hydrolase		0.011136	0.948399
MSMEG_0461	CinZ protein		-0.207758	0.655115
MSMEG_0462	MmpS4 protein		-0.349241	0.661958
MSMEG_0463	MmpL4 protein		0.295726	0.24263
MSMEG_0464	phosphomethylpyrimidine kinase		0.184215	0.407359
MSMEG_0465	TetR family transcriptional regulator		0.313819	0.172982
MSMEG_0466	hypothetical protein		-0.189892	0.353355
MSMEG_0467	membrane transporter	Rv1986	-0.0288108	0.916036
MSMEG_0468	integral membrane protein		0.0587501	0.885205
MSMEG_0469	PadR family transcriptional regulator		-0.259368	0.341119
MSMEG_0470	para-nitrobenzyl esterase		1.01928	1.27335e-08
MSMEG_0471	LysR family transcriptional regulator		1.13233	9.05236e-15
MSMEG_0472	lipoprotein		1.55277	9.54894e-15
MSMEG_0473	LuxR family transcriptional regulator		1.59594	9.6744e-14
MSMEG_0474	glucosamine--fructose-6-phosphate aminotransferase (isomerizing)		1.64797	6.62497e-13
MSMEG_0475	nucleotide-sugar dehydrogenase		1.57102	8.44439e-16
MSMEG_0476	chitin synthase		1.41697	5.73027e-17
MSMEG_0477	hypothetical protein		0.67716	0.00786556
MSMEG_0478	hypothetical protein		1.1071	4.62288e-06
MSMEG_0479	hypothetical protein		0.619362	0.139779
MSMEG_0480	GntR family transcriptional regulator		0.545603	0.00211904
MSMEG_0481	FAD dependent oxidoblackuctase		1.64356	6.53787e-15
MSMEG_0482	dihydroxy-acid dehydratase		1.0101	0.000766082
MSMEG_0483	shikimate transporter		0.633444	0.0599772
MSMEG_0484	formamidase		1.45084	9.29695e-22
MSMEG_0485	amidase		2.19624	1.02236e-48
MSMEG_0486	ABC transporter periplasmic protein		0.416248	0.549809
MSMEG_0487	ABC transporter permease		0.841287	0.0183737
MSMEG_0488	ABC transporter ATP-binding protein		1.26176	1.57336e-05
MSMEG_0489	racemase		0.0211555	0.983669
MSMEG_0490	enoyl-CoA hydratase		0.972968	4.31274e-05
MSMEG_0491	LacI family transcriptional regulator		0.617377	0.000617166
MSMEG_0492	hypothetical protein		0.413839	0.0581356
MSMEG_0493	hypothetical protein		0.561339	0.434184
MSMEG_0494	hypothetical protein		0.0730883	0.931481
MSMEG_0496	coenzyme B12-dependent glycerol dehydrogenase small subunit		-0.246416	0.756925
MSMEG_0497	glycerol dehydratase large subunit		0.38711	0.214655
MSMEG_0498	hypothetical protein		-0.12994	0.848219
MSMEG_0499	amino acid permease		-0.0049404	0.991488
MSMEG_0500	regulator of polyketide synthase expression		0.509725	0.0467263
MSMEG_0501	glucosamine-6-phosphate deaminase 1		0.74055	0.00650537
MSMEG_0502	glucosidase		0.396269	0.0971466
MSMEG_0503	DeoR family transcriptional regulator		0.619665	0.00481969
MSMEG_0504	carbohydrate kinase		1.44329	2.25543e-19
MSMEG_0505	sugar ABC transporter substrate-binding protein		1.21573	4.50313e-14
MSMEG_0506	ABC transporter permease		0.841486	0.000273591
MSMEG_0507	sugar ABC transporter permease		0.458711	0.0918523
MSMEG_0508	glycerol-phosphate porter	Rv2832c	0.720173	0.00512847
MSMEG_0509	transcriptional regulatory protein		1.151	5.20367e-08
MSMEG_0510	D-tagatose-bisphosphate aldolase non-catalytic subunit		-0.13127	0.774723
MSMEG_0511	sugar isomerase		0.489136	0.342983
MSMEG_0512	BadF/BadG/BcrA/BcrD ATPase		1.11707	0.000123701
MSMEG_0513	integral membrane protein		0.822193	0.0604033
MSMEG_0514	alpha-galactosidase		0.196304	0.672882
MSMEG_0515	sugar transporter sugar binding lipoprotein		0.856404	0.00372743
MSMEG_0516	sugar transporter	Rv2040c	0.188205	0.501397
MSMEG_0517	sugar binding-protein dependent transporter system permease	Rv2039c	0.0403628	0.965284
MSMEG_0518	sn-glycerol-3-phosphate ABC transporter ATPase		0.786872	0.00963659
MSMEG_0519	hypothetical protein		0.613279	0.251599
MSMEG_0520	porin		-0.0915827	0.728991
MSMEG_0522	pp24 protein		0.743011	0.0438576
MSMEG_0523	DNA-binding protein		0.663641	0.00146767
MSMEG_0524	short chain dehydrogenase		0.114393	0.739914
MSMEG_0525	hypothetical protein		0.0828044	0.908168
MSMEG_0526	oxidoblackuctase, GMC family protein	Rv1279	0.40448	0.12649
MSMEG_0527	2-hydroxycyclohexnecarboxyl-CoA dehydrogenase		0.721894	0.0929144
MSMEG_0528	hypothetical protein		0.466312	0.285111
MSMEG_0529	serine/threonine protein kinase	Rv3080c	-0.498696	0.0100505
MSMEG_0530	short chain dehydrogenase		-0.651002	0.000364805
MSMEG_0531	acyl-CoA dehydrogenase		0.0874793	0.613875
MSMEG_0532	TetR family transcriptional regulator		-0.0781993	0.765598
MSMEG_0533	gp236 protein		0.128269	0.711291
MSMEG_0534	permease, major facilitator family protein		-7.79073e-06	0.999969
MSMEG_0535	GntR family transcriptional regulator		0.202512	0.364264
MSMEG_0536	intracellular protease PfpI family protein		-0.223953	0.346203
MSMEG_0537	hypothetical protein		-0.538498	0.0496135
MSMEG_0538	MarR family transcriptional regulator		-0.499493	0.443995
MSMEG_0539	Crp/Fnr family transcriptional regulator protein		-0.215349	0.234087
MSMEG_0540	transcriptional regulator		-0.248161	0.13213
MSMEG_0541	hypothetical protein		-0.259523	0.248496
MSMEG_0542	ANTAR domain-containing protein		-0.259148	0.183678
MSMEG_0543	hypothetical protein		0.195828	0.378757
MSMEG_0544	transcriptional regulator	Rv2282c	0.2982	0.0216637
MSMEG_0545	LuxR family transcriptional regulator	Rv0386	1.15902	1.84711e-06
MSMEG_0546	hypothetical protein		2.36446	4.79955e-57
MSMEG_0547	ISMsm5, transposase		-0.000680629	0.997191
MSMEG_0548	chromosome replication initiation inhibitor protein	Rv1985c	1.0773	1.21631e-18
MSMEG_0549	ABC transporter permease		0.328889	0.124978
MSMEG_0550	sulfonate binding protein		0.429098	0.00409891
MSMEG_0551	nitrate/sulfonate/bicarbonate ABC transporter ATPase		0.732252	6.35412e-05
MSMEG_0552	hypothetical protein		0.881728	2.51262e-08
MSMEG_0553	sugar ABC transporter substrate-binding protein		1.17145	1.10959e-07
MSMEG_0554	ABC transporter permease		1.00291	6.15483e-05
MSMEG_0555	ABC transporter permease		0.854324	0.00146982
MSMEG_0556	ABC transporter		0.890051	0.00824147
MSMEG_0557	hypothetical protein		0.994723	3.28122e-06
MSMEG_0558	hypothetical protein		1.00531	3.43462e-05
MSMEG_0559	hypothetical protein		0.632487	0.000393589
MSMEG_0560	dihydrodipicolinate blackuctase N-terminus domain-containing protein		0.563011	0.0194444
MSMEG_0561	TetR family transcriptional regulator		0.81222	0.00125967
MSMEG_0562	hypothetical protein	Rv3092c	0.0928689	0.548423
MSMEG_0563	hypothetical protein		0.250247	0.166122
MSMEG_0564	xanthine/uracil permease		-0.264589	0.086674
MSMEG_0565	glycosyl transferase family protein		0.486803	0.0212808
MSMEG_0566	aliphatic amidase		0.658422	5.90111e-06
MSMEG_0567	selenophosphate synthetase		0.878584	2.02075e-07
MSMEG_0568	radical SAM domain-containing protein		-0.0711749	0.896777
MSMEG_0569	potassium transport flavoprotein		0.8126	0.0141743
MSMEG_0570	hypothetical protein		-0.610086	0.425944
MSMEG_0571	carbon-nitrogen hydrolase		-0.130405	0.847377
MSMEG_0572	hypothetical protein		0.784586	0.000393286
MSMEG_0573	ECF sigma factor RpoE1		0.673841	0.039529
MSMEG_0574	ECF sigma factor RpoE1		0.908161	6.39428e-05
MSMEG_0575	MmpS1 protein		1.65153	3.89431e-21
MSMEG_0576	MmpL4 protein		1.43857	6.27669e-25
MSMEG_0577	major facilitator superfamily protein		0.210174	0.441619
MSMEG_0578	acyl-CoA dehydrogenase		0.512721	0.0168358
MSMEG_0579	Fis family transcriptional regulator		0.344271	0.0570674
MSMEG_0580	hypothetical protein		0.484171	0.000407547
MSMEG_0581	4-aminobutyrate aminotransferase		0.0815559	0.815337
MSMEG_0582	succinate-semialdehyde dehydrogenase		0.449216	0.118949
MSMEG_0583	hypothetical protein	Rv0076c	-0.190292	0.626699
MSMEG_0584	hypothetical protein		-0.746511	0.00244913
MSMEG_0585	L-carnitine dehydratase/bile acid-inducible protein F		-0.428381	0.141862
MSMEG_0586	STAS domain-containing protein	Rv0516c	-0.722484	0.000249002
MSMEG_0587	L-rhamnose 1-epimerase		-0.161196	0.572058
MSMEG_0588	rhamnose tranport protein		-0.0995438	0.796726
MSMEG_0589	L-rhamnose isomerase		0.0267567	0.949478
MSMEG_0590	short chain dehydrogenase		0.261899	0.441055
MSMEG_0591	rhamnulokinase		0.486508	0.102714
MSMEG_0592	rhamnose catabolism operon transcriptional regulator		0.358851	0.0352089
MSMEG_0593	hypothetical protein		0.052321	0.843601
MSMEG_0594	iron-sulfur cluster binding protein		0.136836	0.555705
MSMEG_0595	glycolate oxidase		-0.215497	0.480816
MSMEG_0596	GntR family transcriptional regulator		0.102588	0.777279
MSMEG_0597	hypothetical protein	Rv0269c	-0.119078	0.532398
MSMEG_0598	hypothetical protein		0.108347	0.683297
MSMEG_0599	acyl-CoA synthetase	Rv0270	-0.50827	0.0332511
MSMEG_0600	dehydrogenase		1.75828	7.79957e-17
MSMEG_0601	hypothetical protein		1.20388	9.3411e-06
MSMEG_0602	hypothetical protein		0.786222	0.0155624
MSMEG_0603	acyl-CoA dehydrogenase	Rv0271c	-0.0609099	0.798124
MSMEG_0604	glyoxylate blackuctase		0.240345	0.342551
MSMEG_0605	hypothetical protein	Rv0272c	0.432811	0.0471649
MSMEG_0606	TetR family transcriptional regulator	Rv0273c	0.466769	0.110154
MSMEG_0607	methyltransferase, , family protein		0.160604	0.519056
MSMEG_0608	glyoxalase	Rv0274	-0.0861057	0.72949
MSMEG_0609	hypothetical protein		0.325986	0.309292
MSMEG_0610	beta-lactamase		0.218269	0.511951
MSMEG_0611	para-nitrobenzyl esterase		0.0665124	0.881205
MSMEG_0612	TetR family transcriptional regulator	Rv0275c	0.138785	0.523358
MSMEG_0613	hypothetical protein	Rv0276	0.440411	0.0237695
MSMEG_0614	methyltransferase	Rv0281	0.300013	0.0155696
MSMEG_0615	ATPase AAA	Rv0282	-0.85257	5.9122e-06
MSMEG_0616	hypothetical protein	Rv0283	-1.51314	2.89215e-15
MSMEG_0617	ftsk/SpoIIIE family protein	Rv0284	-1.4882	9.4794e-13
MSMEG_0618	PE family protein	Rv0285	-1.3539	2.2955e-08
MSMEG_0619	PPE family protein	Rv0286	-1.38435	5.13862e-15
MSMEG_0620	PE family protein	Rv0287	-1.25085	8.35416e-22
MSMEG_0621	low molecular weight protein antigen 7	Rv0288	-1.16393	2.02703e-14
MSMEG_0622	DNA-binding protein	Rv0289	-0.729847	5.76944e-07
MSMEG_0623	secretion protein Snm4	Rv0290	-0.731838	3.69582e-05
MSMEG_0624	subtilase	Rv0291	-0.690265	7.8189e-05
MSMEG_0625	hypothetical protein	Rv0293c	-0.158921	0.387734
MSMEG_0626	hypothetical protein	Rv0292	-0.636636	0.000376922
MSMEG_0627	glycosyl transferase family protein		0.563602	0.000125747
MSMEG_0628	amidohydrolase		0.205288	0.19659
MSMEG_0629	trans-aconitate 2-methyltransferase	Rv0294	0.189775	0.42832
MSMEG_0630	hypothetical protein	Rv0295c	0.711956	0.000383733
MSMEG_0632	hypothetical protein	Rv0307c	0.00412172	0.989217
MSMEG_0633	PAP2 superfamily protein		-0.298731	0.0957268
MSMEG_0634	PAP2 superfamily protein	Rv0308	-0.100486	0.583267
MSMEG_0635	hypothetical protein	Rv0309	-1.02658	7.65925e-15
MSMEG_0636	hypothetical protein	Rv0310c	-0.236922	0.147346
MSMEG_0637	iron-sulfur binding oxidoblackuctase		0.496314	0.168709
MSMEG_0638	hypothetical protein	Rv0312	0.415576	0.00707909
MSMEG_0639	oligopeptide transport ATP-binding protein AppF		0.770444	1.24953e-07
MSMEG_0640	oligopeptide transport ATP-binding protein OppD		0.559307	1.99656e-05
MSMEG_0641	binding-protein-dependent transporters inner membrane component	Rv3665c	0.531845	4.32291e-05
MSMEG_0642	ABC transporter permease		0.562414	1.11387e-06
MSMEG_0643	extracellular solute-binding protein		0.548485	0.00011584
MSMEG_0644	cupin		-0.123764	0.463227
MSMEG_0645	beta-1,3-glucanase	Rv0315	-0.901191	6.75514e-11
MSMEG_0646	transporter		-0.865071	2.21966e-10
MSMEG_0647	phosphonate ABC transporter ATP-binding protein		-0.339965	0.568481
MSMEG_0648	hypothetical protein		0.268783	0.869284
MSMEG_0649	phosphonate-binding periplasmic protein	Rv1680	0.601365	0.00442014
MSMEG_0650	GntR family transcriptional regulator		-0.132327	0.695963
MSMEG_0651	hypothetical protein	Rv0320	-0.161134	0.603793
MSMEG_0652	hypothetical protein		-2.0556	4.82167e-29
MSMEG_0654	hypothetical protein		0.455654	0.213646
MSMEG_0655	glucose 1-dehydrogenase		0.69326	0.00011956
MSMEG_0656	TetR family transcriptional regulator		0.847913	0.00315458
MSMEG_0657	Rieske (2Fe-2S) domain-containing protein		0.343769	0.0290947
MSMEG_0658	polyamine ABC-transporter inner membrane subunit		0.398648	0.297606
MSMEG_0659	polyamine ABC transporter permease		0.197305	0.579886
MSMEG_0660	extracellular solute-binding protein		0.538695	0.0208169
MSMEG_0661	glutamate-1-semialdehyde 2,1-aminomutase		0.695624	0.000376886
MSMEG_0662	putrescine transport ATP-binding protein PotG		0.313963	0.101265
MSMEG_0663	TetR family transcriptional regulator		0.0432629	0.830025
MSMEG_0664	FAD dependent oxidoblackuctase	Rv3829c	0.050764	0.830529
MSMEG_0665	sarcosine oxidase subunit beta		0.0171603	0.956863
MSMEG_0666	acetyl-CoA synthetase		0.354955	0.0542391
MSMEG_0667	butyryl-CoA dehydrogenase		0.279842	0.201965
MSMEG_0668	integral membrane protein		0.440864	0.014667
MSMEG_0669	hypothetical protein		0.793654	0.0135137
MSMEG_0670	FAD dependent oxidoblackuctase		0.46867	0.000221485
MSMEG_0671	S-(hydroxymethyl)glutathione dehydrogenase	Rv1895	-0.42208	0.0620672
MSMEG_0672	hypothetical protein		0.330098	0.106025
MSMEG_0673	hypothetical protein		-2.28972	1.86613e-61
MSMEG_0674	ErfK/YbiS/YcfS/YnhG family protein		-1.54952	4.30123e-26
MSMEG_0675	cytochrome P450	Rv1777	-0.490056	0.0684171
MSMEG_0676	transcriptional regulatory protein	Rv1776c	0.0393953	0.847631
MSMEG_0678	deoxycytidine triphosphate deaminase	Rv0321	-0.307836	0.0305243
MSMEG_0679	hypothetical protein		0.0607229	0.729132
MSMEG_0680	UDP-glucose 6-dehydrogenase	Rv0322	0.17993	0.40709
MSMEG_0681	P450 heme-thiolate protein	Rv1880c	0.203597	0.226738
MSMEG_0682	hypothetical protein	Rv0332	-0.387097	0.0646364
MSMEG_0683	hypothetical protein	Rv0333	-0.716787	0.000790235
MSMEG_0684	aldehyde oxidase		-0.450984	0.00802329
MSMEG_0685	oxidoblackuctase, molybdopterin-binding subunit		0.862333	0.0822587
MSMEG_0686	oxidoblackuctase		1.46537	2.39838e-05
MSMEG_0687	hypothetical protein		1.39438	1.0806e-32
MSMEG_0688	aminotransferase	Rv0337c	1.35381	4.55319e-34
MSMEG_0689	hypothetical protein		-0.296012	0.100527
MSMEG_0690	(Fe-S)-binding protein	Rv0338c	0.232748	0.288167
MSMEG_0691	transcriptional regulatory protein	Rv0339c	-0.596504	5.38857e-06
MSMEG_0692	hypothetical protein		-0.744367	1.06801e-06
MSMEG_0693	hypothetical protein	Rv0340	0.545132	0.00524522
MSMEG_0695	isoniazid inductible protein IniA	Rv0342	0.114333	0.387813
MSMEG_0696	hypothetical protein		0.325434	0.175558
MSMEG_0697	integral membrane protein		0.109877	0.703684
MSMEG_0698	isoniazid inductible protein IniC	Rv0343	0.010232	0.963925
MSMEG_0699	hypothetical protein		-0.667122	6.75562e-07
MSMEG_0700	hypothetical protein		-0.772045	1.28834e-06
MSMEG_0701	hypothetical protein		0.21388	0.159996
MSMEG_0702	monooxygenase		-0.141599	0.320642
MSMEG_0703	hypothetical protein	Rv1929c	-1.74828	2.0697e-25
MSMEG_0704	LpqJ protein	Rv0344c	-2.80652	2.38926e-47
MSMEG_0705	permease of the major facilitator superfamily protein		-0.190487	0.607573
MSMEG_0706	4-carboxy-4-hydroxy-2-oxoadipate aldolase		-0.563756	0.43306
MSMEG_0707	hypothetical protein		0.141151	0.832487
MSMEG_0708	LysR family transcriptional regulator		0.734077	1.1875e-07
MSMEG_0709	molecular chaperone DnaK	Rv0350	0.41854	0.0287153
MSMEG_0710	co-chaperone GrpE	Rv0351	0.62209	0.000339181
MSMEG_0711	molecular chaperone DnaJ	Rv0352	0.756457	4.81588e-06
MSMEG_0712	TetR family transcriptional regulator		0.156601	0.528853
MSMEG_0713	MerR family transcriptional regulator	Rv0353	0.707861	8.03652e-06
MSMEG_0714	acyl-CoA dehydrogenase		0.0683507	0.869284
MSMEG_0715	3-oxoacyl-ACP blackuctase		-0.0738871	0.888395
MSMEG_0716	major facilitator superfamily protein	Rv1200	0.351223	0.359739
MSMEG_0717	aldose 1-epimerase		0.0857743	0.706149
MSMEG_0718	acetyl-CoA synthetase		0.112083	0.691847
MSMEG_0719	flavohemoprotein	Rv0385	0.20385	0.435196
MSMEG_0720	integral membrane protein		-0.301012	0.501326
MSMEG_0722	hypothetical protein		0.140458	0.668154
MSMEG_0723	hypothetical protein		1.02219	1.63113e-06
MSMEG_0724	IS1137, transposase orfA	Rv0795	0.0865157	0.675685
MSMEG_0725	IS1137, transposase orfB	Rv0796	-0.277887	0.120909
MSMEG_0726	hypothetical protein		-0.346864	0.0977936
MSMEG_0727	hypothetical protein		0.0536846	0.834604
MSMEG_0728	hypothetical protein		-0.0795418	0.638973
MSMEG_0729	hypothetical protein	Rv3481c	-0.431575	0.0119763
MSMEG_0730	oleandomycin glycosyltransferase		-1.33954	1.59455e-08
MSMEG_0731	hypothetical protein		-1.53438	3.02245e-10
MSMEG_0732	chaperone ClpB	Rv0384c	0.121824	0.404509
MSMEG_0733	dihydrodipicolinate blackuctase N-terminus domain-containing protein		-0.332081	0.099732
MSMEG_0734	Rieske (2Fe-2S) domain-containing protein		-0.29628	0.190422
MSMEG_0735	transcriptional regulator		-0.311751	0.160612
MSMEG_0736	hypothetical protein	Rv0383c	-0.43162	0.00467194
MSMEG_0737	dehydrogenase	Rv1544	0.0881635	0.568481
MSMEG_0738	hypothetical protein	Rv0381c	0.14141	0.389432
MSMEG_0739	spou rRNA methylase	Rv0380c	-0.136196	0.594305
MSMEG_0740	glycosyl hydrolase	Rv0365c	-0.015863	0.9399
MSMEG_0741	hypothetical protein		0.0496537	0.825024
MSMEG_0742	transcriptional regulatory protein	Rv0377	-0.252404	0.177451
MSMEG_0743	xanthine dehydrogenase	Rv0376c	0.406083	0.0186828
MSMEG_0744	carbon monoxide dehydrogenase	Rv0375c	0.374621	0.148378
MSMEG_0745	2Fe-2S-binding domain-containing protein	Rv0374c	0.550618	0.203709
MSMEG_0746	carbon-monoxide dehydrogenase, large subunit	Rv0373c	0.214247	0.426444
MSMEG_0747	carbon monoxide dehydrogenase F protein	Rv0372c	0.499817	0.333504
MSMEG_0748	ATPase	Rv0370c	0.221019	0.655843
MSMEG_0749	carbon monoxide dehydrogenase subunit G (CoxG) family protein	Rv0369c	0.0828823	0.879212
MSMEG_0750	membrane protein	Rv0364	-0.162398	0.197543
MSMEG_0751	hypothetical protein	Rv0368c	0.147138	0.505521
MSMEG_0752	fructose-bisphosphate aldolase	Rv0363c	-0.0771656	0.755536
MSMEG_0753	hypothetical protein	Rv0361	-0.239418	0.130215
MSMEG_0754	hypothetical protein	Rv0360c	-0.367616	0.0218061
MSMEG_0755	cobalt-zinc-cadmium resistance protein		-0.282417	0.127101
MSMEG_0756	peptidase, M50B family protein	Rv0359	-0.084039	0.680017
MSMEG_0757	hypothetical protein		1.37905	1.08405e-08
MSMEG_0758	hypothetical protein	Rv0358	0.584568	0.0139607
MSMEG_0759	adenylosuccinate synthetase	Rv0357c	-0.0324142	0.828764
MSMEG_0760	thioesterase	Rv0356c	-0.101065	0.504003
MSMEG_0761	hypothetical protein		0.0364911	0.860266
MSMEG_0762	cytochrome P450		0.0568384	0.806494
MSMEG_0763	antibiotic transporter		0.0330063	0.840743
MSMEG_0764	Na+/H+ antiporter	Rv2287	0.177022	0.18306
MSMEG_0765	hypothetical protein		-0.09401	0.53969
MSMEG_0766	phosphoribosylglycinamide formyltransferase 2	Rv0389	-0.188746	0.227188
MSMEG_0767	hypothetical protein		-0.259149	0.111549
MSMEG_0768	hypothetical protein	Rv0390	0.100789	0.500832
MSMEG_0769	O-succinylhomoserine sulfhydrylase	Rv0391	-0.0731258	0.612631
MSMEG_0770	hypothetical protein		-0.0257916	0.885196
MSMEG_0771	short chain dehydrogenase	Rv1865c	-0.230005	0.210271
MSMEG_0772	phytase		-0.778741	0.111549
MSMEG_0773	acetyltransferase		2.13459	3.40718e-11
MSMEG_0775	metallo-beta-lactamase superfamily protein	Rv0406c	-0.188863	0.188988
MSMEG_0776	hypothetical protein		0.00337067	0.984785
MSMEG_0777	F420-dependent glucose-6-phosphate dehydrogenase	Rv0407	-0.100888	0.544289
MSMEG_0778	transcriptional regulator		0.14687	0.357296
MSMEG_0779	3-oxoacyl-ACP blackuctase		0.410255	0.11053
MSMEG_0780	phosphotransferase enzyme family protein		0.225326	0.452721
MSMEG_0781	amino acid permease		0.198437	0.301056
MSMEG_0782	class III aminotransferase		0.852272	7.08219e-09
MSMEG_0783	phosphate acetyltransferase	Rv0408	0.0211136	0.931926
MSMEG_0784	acetate kinase	Rv0409	-0.164216	0.422356
MSMEG_0785	hypothetical protein	Rv1073	-0.0291343	0.922051
MSMEG_0786	serine/threonine protein kinase	Rv0410c	-0.627215	3.82401e-06
MSMEG_0787	extracellular solute-binding protein	Rv0411c	-0.82938	9.54923e-10
MSMEG_0788	hypothetical protein	Rv0412c	-0.849584	5.99588e-08
MSMEG_0789	thiamine-phosphate pyrophosphorylase	Rv0414c	-0.425634	0.00100541
MSMEG_0790	NUDIX family hydrolase	Rv0413	-0.319141	0.010158
MSMEG_0791	glycine oxidase ThiO	Rv0415	0.113187	0.537874
MSMEG_0792	sulfur carrier protein ThiS	Rv0416	-0.191783	0.192129
MSMEG_0793	thiazole synthase	Rv0417	-0.258276	0.0546375
MSMEG_0794	hypothetical protein		-0.0760577	0.679986
MSMEG_0795	ABC transporter ATP-binding protein		-0.345002	0.0225044
MSMEG_0796	ABC transporter		-0.581203	1.09696e-06
MSMEG_0798	hypothetical protein		0.582053	0.015907
MSMEG_0799	hypothetical protein		-0.315831	0.122802
MSMEG_0800	hypothetical protein		0.0571187	0.834604
MSMEG_0801	IS1096, tnpR protein		0.237955	0.0970071
MSMEG_0802	IS1096, tnpA protein		0.220049	0.135777
MSMEG_0803	hypothetical protein		-0.237663	0.144554
MSMEG_0804	hypothetical protein		-0.454007	0.440312
MSMEG_0805	hypothetical protein		-0.00680405	0.979452
MSMEG_0806	hydrolase	Rv0418	-0.713954	5.13288e-09
MSMEG_0807	leupeptin-inactivating enzyme 1		-0.652875	0.000108449
MSMEG_0808	chalcone synthase Pks10	Rv1660	-0.362498	0.449161
MSMEG_0809	isoprenylcysteine carboxyl methyltransferase	Rv1139c	-0.103776	0.903994
MSMEG_0810	pyrimidine permease RutG		-0.831035	2.63765e-06
MSMEG_0811	oxidoblackuctase	Rv1138c	-0.109814	0.761827
MSMEG_0812	amino acid transporter	Rv1999c	0.0891267	0.625951
MSMEG_0813	hypothetical protein	Rv0420c	0.372972	0.10773
MSMEG_0814	membrane protein		0.0704081	0.688605
MSMEG_0815	TetR family transcriptional regulator	Rv1963c	-0.00486603	0.978839
MSMEG_0816	flavin-binding monooxygenase	Rv1393c	0.141017	0.334579
MSMEG_0817	LysR family transcriptional regulator		0.0394397	0.920395
MSMEG_0818	transporter major facilitator family protein		1.01337	9.03842e-10
MSMEG_0819	N-carbamoyl-L-amino acid amidohydrolase		0.948212	8.61483e-10
MSMEG_0820	hypothetical protein		0.760138	0.0291884
MSMEG_0821	glutamyl-tRNA(Gln) amidotransferase subunit A		0.587016	0.00245462
MSMEG_0822	cytochrome P450	Rv1666c	-0.0513566	0.838897
MSMEG_0823	hypothetical protein		-0.471492	0.00038535
MSMEG_0824	hypothetical protein	Rv0421c	-0.376527	0.00309506
MSMEG_0825	phosphomethylpyrimidine kinase	Rv0422c	-0.354508	0.00392726
MSMEG_0826	thiamine biosynthesis protein ThiC	Rv0423c	-0.355842	0.00993151
MSMEG_0827	major facilitator superfamily protein		-0.188177	0.304053
MSMEG_0828	immunogenic protein MPT63	Rv1926c	-0.0858547	0.718502
MSMEG_0829	exodeoxyribonuclease III	Rv0427c	-0.27161	0.035605
MSMEG_0830	acetyltransferase, gnat family protein	Rv0428c	-0.156467	0.331658
MSMEG_0831	short chain dehydrogenase		-0.400988	0.0903607
MSMEG_0832	peptide deformylase	Rv0429c	-0.241651	0.0599472
MSMEG_0833	hypothetical protein	Rv0430	-4.53191	4.38982e-224
MSMEG_0834	tuberculin-like protein	Rv0431	-1.17801	2.33773e-19
MSMEG_0835	copper/zinc superoxide dismutase	Rv0432	0.206702	0.131541
MSMEG_0836	carboxylate-amine ligase	Rv0433	0.289313	0.0232961
MSMEG_0837	hypothetical protein		0.0673642	0.706149
MSMEG_0838	AsnC family transcriptional regulator		0.135075	0.455718
MSMEG_0839	ATP-dependent protease La	Rv0434	0.1088	0.551278
MSMEG_0840	hypothetical protein		-0.321039	0.017868
MSMEG_0842	hypothetical protein		-0.526195	0.00288982
MSMEG_0843	monovalent cation/H+ antiporter subunit G		-0.295616	0.165693
MSMEG_0844	monovalent cation/H+ antiporter subunit F		-0.311079	0.0640752
MSMEG_0845	monovalent cation/H+ antiporter subunit E		-0.204718	0.117179
MSMEG_0846	monovalent cation/H+ antiporter subunit D		-0.167039	0.186709
MSMEG_0847	monovalent cation/H+ antiporter subunit C		-0.287059	0.159111
MSMEG_0848	monovalent cation/H+ antiporter subunit A		-0.112954	0.347033
MSMEG_0849	oxygenase		0.160514	0.504171
MSMEG_0850	hypothetical protein		2.19563	8.54569e-27
MSMEG_0851	citrate transporter	Rv2684	0.864376	6.46463e-07
MSMEG_0852	hypothetical protein	Rv2683	0.635082	0.000277699
MSMEG_0853	hypothetical protein		0.637516	0.0756591
MSMEG_0854	two-component system sensor kinase		-0.317991	0.196824
MSMEG_0855	hypothetical protein		0.0628029	0.856823
MSMEG_0856	LuxR family transcriptional regulator		-0.158473	0.612053
MSMEG_0857	hypothetical protein		0.12365	0.689971
MSMEG_0858	cell division control protein Cdc48	Rv0435c	-0.201111	0.172214
MSMEG_0859	TetR family transcriptional regulator		-0.340237	0.0437226
MSMEG_0860	CDP-diacylglycerol--serine O-phosphatidyltransferase	Rv0436c	-0.145924	0.240199
MSMEG_0861	phosphatidylserine decarboxylase	Rv0437c	0.0483476	0.796485
MSMEG_0862	molybdopterin biosynthesis protein MoeA	Rv0438c	-0.234463	0.0721935
MSMEG_0863	short chain dehydrogenase	Rv0439c	-0.250476	0.0644643
MSMEG_0864	membrane flanked domain-containing protein	Rv1227c	0.115747	0.622513
MSMEG_0865	membrane flanked domain-containing protein	Rv1226c	0.00473402	0.983874
MSMEG_0866	DNA or RNA helicase of superfamily protein II	Rv2917	-0.270131	0.069135
MSMEG_0867	hydrolase	Rv1225c	-0.128773	0.485521
MSMEG_0868	hypothetical protein		0.0268986	0.927044
MSMEG_0869	hypothetical protein		-0.22416	0.840743
MSMEG_0870	oxidoblackuctase		0.707636	0.00460302
MSMEG_0871	aldehyde or xanthine dehydrogenase, molybdopterin binding subunit protein		0.0957548	0.802363
MSMEG_0872	twin-arginine translocation pathway signal		0.226542	0.477892
MSMEG_0873	hypothetical protein		-0.606572	0.561315
MSMEG_0874	GntR family transcriptional regulator		-0.19264	0.358477
MSMEG_0875	sialic acid transporter	Rv1902c	0.177715	0.272641
MSMEG_0876	short chain dehydrogenase	Rv0068	0.0731302	0.674886
MSMEG_0877	dihydrodipicolinate synthase		-0.199108	0.14705
MSMEG_0878	transcriptional regulator	Rv0067c	-0.121876	0.589194
MSMEG_0879	hypothetical protein		0.235026	0.142442
MSMEG_0880	molecular chaperone GroEL	Rv0440	0.423135	0.00180762
MSMEG_0881	hypothetical protein		0.482644	0.00547416
MSMEG_0882	hypothetical protein	Rv0441c	-0.0245504	0.909221
MSMEG_0883	amidohydrolase		0.0416813	0.857879
MSMEG_0884	glyoxalase		0.30707	0.29599
MSMEG_0885	hypothetical protein		0.467106	0.0158768
MSMEG_0886	serine/threonine protein kinase		0.169585	0.378757
MSMEG_0887	hypothetical protein	Rv0443	-0.30398	0.163526
MSMEG_0888	hypothetical protein		-0.0443926	0.89325
MSMEG_0889	succinate-semialdehyde dehydrogenase		-0.789349	0.00865668
MSMEG_0890	HD domain-containing protein		-1.00536	2.30929e-05
MSMEG_0891	polyphosphate kinase	Rv3232c	-0.568017	0.000759247
MSMEG_0892	hypothetical protein		-0.311096	0.0446769
MSMEG_0893	hypothetical protein		-0.319274	0.249412
MSMEG_0894	dihydrodipicolinate blackuctase		-0.340859	0.397569
MSMEG_0895	GntR family transcriptional regulator		-0.250235	0.13132
MSMEG_0896	integral membrane transporter		-0.364366	0.0232283
MSMEG_0897	hypothetical protein		0.237715	0.130854
MSMEG_0898	tagatose-1,6-bisphosphate aldolase GatY		-0.220057	0.235031
MSMEG_0899	prolyl oligopeptidase	Rv0457c	-0.19171	0.0954397
MSMEG_0900	eptc-inducible aldehyde dehydrogenase	Rv0458	-0.770399	1.57382e-05
MSMEG_0901	hypothetical protein	Rv0459	-0.872139	5.31927e-09
MSMEG_0902	cyclopropane-fatty-acyl-phospholipid synthase		-0.351533	0.0455532
MSMEG_0903	dihydrolipoamide dehydrogenase	Rv0462	-0.4046	0.00576691
MSMEG_0904	hypothetical protein		-0.189966	0.287453
MSMEG_0905	hypothetical protein	Rv0464c	-0.16202	0.26909
MSMEG_0906	DNA-binding protein	Rv0465c	0.0429213	0.845595
MSMEG_0907	hypothetical protein		0.143512	0.692886
MSMEG_0908	hypothetical protein		0.229039	0.558641
MSMEG_0909	acyl-ACP thioesterase	Rv0466	0.280693	0.0278293
MSMEG_0910	hypothetical protein		0.674693	0.000269831
MSMEG_0911	isocitrate lyase	Rv0467	0.809629	9.15287e-06
MSMEG_0912	3-hydroxybutyryl-CoA dehydrogenase	Rv0468	-0.150674	0.302616
MSMEG_0913	methoxy mycolic acid synthase 1	Rv0469	-0.351597	0.00548626
MSMEG_0914	hypothetical protein		-0.357623	0.0111622
MSMEG_0915	polyphosphate kinase		-1.04631	5.19876e-10
MSMEG_0916	TetR family transcriptional regulator	Rv0472c	-0.697805	1.50104e-09
MSMEG_0917	hypothetical protein	Rv0473	-0.286108	0.0620078
MSMEG_0918	XRE family transcriptional regulator	Rv0474	-0.0870288	0.696119
MSMEG_0919	heparin-binding hemagglutinin	Rv0475	-0.0847991	0.590611
MSMEG_0920	hypothetical protein	Rv0476	-0.316489	0.0713888
MSMEG_0921	hypothetical protein	Rv0477	-0.167701	0.289446
MSMEG_0922	2-deoxyribose-5-phosphate aldolase	Rv0478	-0.154429	0.370469
MSMEG_0923	hypothetical protein	Rv0479c	-0.338535	0.0382738
MSMEG_0924	carbon-nitrogen hydrolase	Rv0480c	-0.467998	0.00273372
MSMEG_0925	hypothetical protein		-0.895737	4.14076e-05
MSMEG_0926	hypothetical protein		-1.44044	1.34167e-19
MSMEG_0927	hypothetical protein	Rv0481c	-0.256643	0.150639
MSMEG_0928	UDP-N-acetylenolpyruvoylglucosamine blackuctase	Rv0482	-0.178142	0.249527
MSMEG_0929	ErfK/YbiS/YcfS/YnhG family protein	Rv0483	-0.195855	0.232284
MSMEG_0930	serine 3-dehydrogenase	Rv0484c	-0.299184	0.0465932
MSMEG_0931	hypothetical protein		0.120123	0.54588
MSMEG_0932	ROK family protein	Rv0485	0.0447528	0.831139
MSMEG_0933	hypothetical protein	Rv0486	-0.0845437	0.704712
MSMEG_0934	hypothetical protein	Rv0487	-0.0966474	0.624375
MSMEG_0935	2,3-bisphosphoglycerate-independent phosphoglycerate mutase	Rv0489	-0.23198	0.101867
MSMEG_0936	sensor histidine kinase SenX3	Rv0490	-0.251974	0.05575
MSMEG_0937	DNA-binding response regulator RegX3	Rv0491	-0.397212	0.0057962
MSMEG_0938	hypothetical protein	Rv0495c	-0.532088	0.000780135
MSMEG_0939	Ppx/GppA phosphatase	Rv0496	-0.474289	0.000396394
MSMEG_0940	hypothetical protein	Rv0497	-0.441704	0.000275695
MSMEG_0941	AP endonuclease, family protein 2	Rv0498	-0.411361	0.00406211
MSMEG_0942	hypothetical protein	Rv0499	-0.157953	0.288004
MSMEG_0943	pyrroline-5-carboxylate blackuctase	Rv0500	-0.326511	0.0266428
MSMEG_0944	DNA binding domain-containing protein	Rv0500A	-0.571877	1.61781e-06
MSMEG_0945	hypothetical protein		0.0124523	0.921205
MSMEG_0946	NAD dependent epimerase/dehydratase	Rv0501	0.0771942	0.555412
MSMEG_0947	acyltransferase	Rv0502	-0.146394	0.34876
MSMEG_0948	hypothetical protein	Rv0504c	-0.204655	0.0788122
MSMEG_0949	HAD-superfamily hydrolase	Rv0505c	-0.110214	0.622513
MSMEG_0950	hypothetical protein		-0.193826	0.346691
MSMEG_0951	glutablackoxin	Rv0508	-0.182958	0.419503
MSMEG_0952	glutamyl-tRNA blackuctase	Rv0509	-0.219467	0.288004
MSMEG_0953	porphobilinogen deaminase	Rv0510	0.0834179	0.671757
MSMEG_0954	uroporphyrinogen-III synthase	Rv0511	0.0757986	0.637493
MSMEG_0955	hypothetical protein		-0.109922	0.628527
MSMEG_0956	delta-aminolevulinic acid dehydratase	Rv0512	0.00258525	0.9889
MSMEG_0957	hypothetical protein		-0.135396	0.6114
MSMEG_0958	hypothetical protein		0.0445748	0.761785
MSMEG_0959	transmembrane protein	Rv0513	-0.0218688	0.881205
MSMEG_0960	transmembrane protein		-0.24391	0.0988775
MSMEG_0962	TetR family transcriptional regulator		-0.0630921	0.807376
MSMEG_0963	hypothetical protein		-0.224796	0.578333
MSMEG_0964	pyridoxamine 5'-phosphate oxidase		0.085044	0.602602
MSMEG_0965	porin		-0.463437	0.000339736
MSMEG_0966	hypothetical protein		-0.00251184	0.988856
MSMEG_0967	hypothetical protein	Rv0523c	-0.123438	0.625135
MSMEG_0968	cytochrome P450		0.22189	0.398649
MSMEG_0969	glutamate-1-semialdehyde aminotransferase	Rv0524	-0.0755389	0.771403
MSMEG_0970	phosphoglycerate mutase	Rv0525	-0.0552905	0.848884
MSMEG_0971	hypothetical protein	Rv0526	-0.057963	0.828764
MSMEG_0972	cytochrome C biogenesis protein transmembrane region	Rv0527	-0.322349	0.0878697
MSMEG_0973	hypothetical protein	Rv0528	-0.158869	0.430274
MSMEG_0974	cytochrome C biogenesis protein CcsB	Rv0529	-0.179518	0.309292
MSMEG_0975	hypothetical protein	Rv0530	-0.308823	0.051589
MSMEG_0976	hypothetical protein		-0.256847	0.299021
MSMEG_0977	hypothetical protein	Rv0531	0.05622	0.755707
MSMEG_0978	class V aminotransferase		0.0404623	0.806731
MSMEG_0979	keratin associated protein		0.084592	0.736128
MSMEG_0980	signal transduction histidine kinase		0.163729	0.607573
MSMEG_0981	two-component system regulator		0.277032	0.582864
MSMEG_0982	immunogenic protein		-0.0204323	0.947759
MSMEG_0983	two-component system response regulator		-0.0983074	0.550488
MSMEG_0984	trap transporter 4tm/12tm fusion protein		0.221569	0.251599
MSMEG_0985	sugar transporter family protein	Rv3476c	-0.293901	0.0146215
MSMEG_0986	RemM protein		-0.468133	0.00570792
MSMEG_0987	hypothetical protein		-0.280435	0.13132
MSMEG_0988	1,4-dihydroxy-2-naphthoate octaprenyltransferase	Rv0534c	-0.293226	0.0856065
MSMEG_0989	hypothetical protein		-0.142352	0.468485
MSMEG_0990	5'-methylthioadenosine phosphorylase	Rv0535	-0.231895	0.175095
MSMEG_0991	NAD-dependent epimerase/dehydratase	Rv0536	-0.242821	0.125648
MSMEG_0992	2-nitropropane dioxygenase	Rv1533	-0.474642	0.0722125
MSMEG_0993	histidine kinase		-0.219547	0.158736
MSMEG_0994	DNA-binding response regulator ResD		-0.0577123	0.759416
MSMEG_0995	glycosyl transferase family protein	Rv0539	-0.227844	0.619052
MSMEG_0996	hypothetical protein	Rv0540	-0.197659	0.492105
MSMEG_0997	hypothetical protein		-0.359271	0.384499
MSMEG_0998	oxidoblackuctase, molybdopterin binding	Rv0218	-0.122996	0.758174
MSMEG_0999	integral membrane protein	Rv0541c	-0.0596984	0.718467
MSMEG_1000	hypothetical protein		-0.59938	0.141862
MSMEG_1001	acetyltransferase, gnat family protein		0.47215	0.000462945
MSMEG_1002	IS1096, tnpR protein		0.26843	0.0585353
MSMEG_1003	IS1096, tnpA protein		0.214832	0.182801
MSMEG_1005	methyltransferase type 11	Rv1403c	0.232985	0.336938
MSMEG_1006	aminoglycoside phosphotransferase		0.0506243	0.77855
MSMEG_1007	transporter		-0.630805	0.000442407
MSMEG_1008	hypothetical protein		0.714616	0.000112975
MSMEG_1009	cytochrome p450	Rv3059	-0.218421	0.316588
MSMEG_1010	TetR family transcriptional regulator	Rv3058c	-0.259197	0.131024
MSMEG_1011	short chain dehydrogenase	Rv3057c	-0.450193	0.00348672
MSMEG_1012	alkaline phosphatase		0.497718	0.00146613
MSMEG_1013	hypothetical protein		0.741817	4.43032e-06
MSMEG_1014	DNA polymerase IV	Rv3056	-0.231352	0.184068
MSMEG_1015	TetR family transcriptional regulator	Rv3055	-0.0745086	0.648379
MSMEG_1016	hypothetical protein	Rv3054c	0.356111	0.351272
MSMEG_1017	glutablackoxin	Rv3053c	-0.910742	1.03513e-09
MSMEG_1019	ribonucleotide-diphosphate blackuctase subunit alpha	Rv3051c	-1.41268	3.14633e-51
MSMEG_1021	glyoxalase/bleomycin resistance protein/dioxygenase		0.0288968	0.922235
MSMEG_1022	hypothetical protein		-0.792952	0.000509516
MSMEG_1023	integral membrane transporter		-0.697294	7.1838e-05
MSMEG_1024	hypothetical protein		-0.456566	0.202841
MSMEG_1025	TetR family transcriptional regulator		2.12759	1.42312e-43
MSMEG_1026	acetyltransferase		1.90732	8.3013e-68
MSMEG_1027	hypothetical protein		0.348822	0.0121666
MSMEG_1028	geranylgeranyl blackuctase		-0.077999	0.559015
MSMEG_1029	transcriptional regulatory protein	Rv3050c	-0.492676	0.00027335
MSMEG_1030	monooxygenase	Rv3049c	-0.0610207	0.77905
MSMEG_1031	hypothetical protein		-0.0203439	0.939757
MSMEG_1032	hypothetical protein		-1.62379	2.60982e-34
MSMEG_1033	ribonucleotide-diphosphate blackuctase subunit beta	Rv3048c	-1.85061	4.87513e-51
MSMEG_1034	esterase	Rv1639c	-1.58823	1.14483e-65
MSMEG_1035	hypothetical protein		0.00818497	0.95654
MSMEG_1037	alcohol dehydrogenase	Rv3045	0.185048	0.199781
MSMEG_1038	GTP cyclohydrolase II		-0.272534	0.0788563
MSMEG_1039	periplasmic binding protein	Rv3044	-0.260193	0.0861005
MSMEG_1041	phosphoserine phosphatase	Rv3042c	-0.348363	0.00392726
MSMEG_1042	hypothetical protein		-0.0849833	0.690987
MSMEG_1043	GntR family transcriptional regulator		0.0413197	0.832353
MSMEG_1044	hypothetical protein		-0.617749	0.0826581
MSMEG_1045	integral membrane protein		-0.598768	0.0499423
MSMEG_1046	molybdenum ABC transporter ATPase	Rv3041c	-0.605653	3.56785e-06
MSMEG_1047	nudix hydrolase	Rv3040c	-0.54539	3.82978e-05
MSMEG_1048	enoyl-CoA hydratase	Rv3039c	-0.685983	1.22354e-05
MSMEG_1049	UbiE/COQ5 family methyltransferase	Rv3038c	-0.219833	0.0753034
MSMEG_1050	SAM-dependent methyltransferase	Rv3037c	0.0249294	0.861178
MSMEG_1051	hypothetical protein	Rv3036c	-0.0820228	0.715033
MSMEG_1052	amino acid carrier protein		-0.560668	1.73666e-05
MSMEG_1053	hypothetical protein	Rv3035	-0.460663	0.000281494
MSMEG_1054	hypothetical protein		-0.645006	1.36418e-05
MSMEG_1055	hexapeptide transferase	Rv3034c	-0.443068	0.000253103
MSMEG_1057	isopentenyl pyrophosphate isomerase		0.121076	0.526144
MSMEG_1058	IS1096, tnpR protein		0.289872	0.0493573
MSMEG_1059	IS1096, tnpA protein		0.225892	0.108325
MSMEG_1060	Lsr2 protein		-0.682299	1.95616e-06
MSMEG_1061	phosphohydrolase		0.0925955	0.59746
MSMEG_1062	O-succinylbenzoic acid--CoA ligase	Rv0542c	-0.128928	0.498855
MSMEG_1063	hypothetical protein	Rv0543c	-0.228762	0.415548
MSMEG_1064	phosphate/sulfate permease	Rv0545c	-0.221158	0.318501
MSMEG_1065	hypothetical protein		-0.401157	0.0586091
MSMEG_1066	hypothetical protein		-0.379206	0.0536455
MSMEG_1067	hypothetical protein	Rv0546c	-0.614882	0.00137868
MSMEG_1068	regulatory protein		-0.357551	0.112848
MSMEG_1069	amino acid permease		-0.815098	0.0424448
MSMEG_1070	3-oxoacyl-ACP blackuctase		0.109831	0.764527
MSMEG_1071	3-oxoacyl-ACP blackuctase		0.0819859	0.791878
MSMEG_1072	agmatinase		-0.163143	0.592163
MSMEG_1073	short chain dehydrogenase	Rv0547c	0.0942797	0.485521
MSMEG_1074	polysaccharide deacetylase		0.281666	0.132923
MSMEG_1075	1,4-dihydroxy-2-naphthoyl-CoA synthase	Rv0548c	-0.101654	0.516729
MSMEG_1076	hypothetical protein		0.601161	0.0334404
MSMEG_1077	hypothetical protein		0.377239	0.049936
MSMEG_1078	hydrolase	Rv3376	0.322303	0.0993359
MSMEG_1079	hypothetical protein		-0.933059	0.0790393
MSMEG_1080	large subunit of N,N-dimethylformamidase		-0.633713	0.105458
MSMEG_1081	hypothetical protein		-0.362882	0.531346
MSMEG_1082	response regulator		-0.408843	0.165912
MSMEG_1083	hypothetical protein		-1.17468	0.266419
MSMEG_1084	peptide/opine/nickel uptake family protein ABC transporter periplasmic substrate-binding protein		-0.130657	0.825948
MSMEG_1085	dipeptide transporter permease DppB		-0.794594	0.0419441
MSMEG_1086	ABC transporter permease		-0.680071	0.0201252
MSMEG_1088	glutamyl-tRNA(Gln)/aspartyl-tRNA(Asn) amidotransferase subunit alpha		-0.34949	0.373806
MSMEG_1089	hypothetical protein		0.36058	0.0946259
MSMEG_1090	amidase	Rv3375	-0.0427628	0.904951
MSMEG_1091	urease accessory protein UreE		0.472995	0.270855
MSMEG_1092	urease accessory protein UreF		0.633015	0.233926
MSMEG_1093	bifunctional urease subunit gamma/beta		0.142595	0.735364
MSMEG_1094	urease subunit alpha		0.835678	0.00117891
MSMEG_1095	urease accessory protein UreG		0.564159	0.279514
MSMEG_1096	urease accessory protein Ublack		0.0411495	0.856795
MSMEG_1097	glycosyl transferase family protein		1.01452	0.00437646
MSMEG_1098	acyl-CoA synthetase	Rv0551c	0.0228036	0.923786
MSMEG_1099	hypothetical protein		1.08341	0.0187261
MSMEG_1100	DGPFAETKE domain-containing protein		0.919284	0.0467263
MSMEG_1101	hypothetical protein		-0.980105	0.00390355
MSMEG_1102	twin-arginine translocation pathway signal	Rv0552	-0.519756	0.0154586
MSMEG_1103	O-succinylbenzoate synthase	Rv0553	-0.0643066	0.79318
MSMEG_1104	hypothetical protein		-0.141873	0.816924
MSMEG_1106	AraC family transcriptional regulator		-0.294327	0.270619
MSMEG_1107	isonitrile hydratase	Rv0052	-0.337371	0.378678
MSMEG_1108	alpha/beta hydrolase	Rv0554	-0.680905	7.871e-06
MSMEG_1109	2-succinyl-5-enolpyruvyl-6-hydroxy-3-cyclohexene-1-carboxylic-acid synthase	Rv0555	-0.246202	0.122219
MSMEG_1110	transmembrane protein	Rv0556	-0.135668	0.540386
MSMEG_1111	hypothetical protein		-0.019791	0.921205
MSMEG_1112	aconitate hydratase		0.725984	0.00011956
MSMEG_1113	glycosyl transferase family protein	Rv0557	-0.260985	0.532398
MSMEG_1114	short chain dehydrogenase		2.00262	6.10746e-20
MSMEG_1115	ubiquinone/menaquinone biosynthesis methyltransferase	Rv0558	-0.150693	0.335389
MSMEG_1116	gamma-glutamylisopropylamide synthetase		0.0604373	0.784042
MSMEG_1117	transcriptional regulator		-0.0472194	0.907564
MSMEG_1118	amino acid permease		-0.236966	0.438685
MSMEG_1119	glutamine amidotransferase		-0.451777	0.130524
MSMEG_1120	nitrilase/cyanide hydratase and apolipoprotein N-acyltransferase		-0.0896559	0.732078
MSMEG_1121	hypothetical protein		0.212516	0.4536
MSMEG_1122	hypothetical protein		0.11743	0.748002
MSMEG_1123	cobalamin synthesis protein		0.180623	0.409508
MSMEG_1124	ferblackoxin FdxA	Rv2007c	0.042457	0.914776
MSMEG_1125	ArsR family transcriptional regulator	Rv2621c	-0.435413	0.177294
MSMEG_1126	hypothetical protein		-0.0689706	0.817407
MSMEG_1127	transmembrane protein	Rv1733c	-0.172161	0.484198
MSMEG_1128	hypothetical protein		1.21077	0.00125109
MSMEG_1129	D-amino-acid dehydrogenase		0.418039	0.181497
MSMEG_1130	hypothetical protein		0.564013	2.9959e-05
MSMEG_1131	tryptophan-rich sensory protein		0.35538	0.171468
MSMEG_1132	FAD binding domain-containing protein	Rv0561c	-0.123321	0.528561
MSMEG_1133	bifunctional short chain isoprenyl diphosphate synthase	Rv0562	-0.409129	0.00542572
MSMEG_1134	heat shock protein HtpX	Rv0563	-0.100648	0.658074
MSMEG_1135	hypothetical protein		-1.01552	0.182602
MSMEG_1136	hypothetical protein		-0.152189	0.449544
MSMEG_1137	amino acid permease		-0.0980625	0.541719
MSMEG_1138	alcohol dehydrogenase		-0.0482474	0.906893
MSMEG_1139	transcriptional regulator		-0.0290801	0.921925
MSMEG_1140	NAD(P)H-dependent glycerol-3-phosphate dehydrogenase	Rv0564c	-0.532725	0.00319472
MSMEG_1141	ABC transporter		-0.44494	0.136546
MSMEG_1142	ABC transporter		-0.78728	0.0044373
MSMEG_1143	mce related protein		-0.771583	0.000353106
MSMEG_1144	virulence factor Mce family protein		-0.56341	0.00170603
MSMEG_1145	virulence factor Mce family protein		-0.737584	0.00348362
MSMEG_1146	virulence factor Mce family protein		-0.628883	0.0346218
MSMEG_1147	mce related protein		-0.646833	0.00118866
MSMEG_1148	mce related protein		-0.662461	0.00323832
MSMEG_1149	hypothetical protein	Rv2390c	-0.714423	0.0024032
MSMEG_1150	hypothetical protein		-0.110909	0.683578
MSMEG_1151	DNA-binding protein		0.463246	0.00546085
MSMEG_1152	citrate-proton symporter		-0.259266	0.59684
MSMEG_1153	FAD dependent oxidoblackuctase		-0.52443	0.0743558
MSMEG_1154	formyl-coenzyme A transferase		-0.569883	0.128891
MSMEG_1155	carnitinyl-CoA dehydratase		-0.309629	0.200268
MSMEG_1156	dihydrodipicolinate synthetase		-0.301513	0.322826
MSMEG_1157	short chain dehydrogenase		-0.201517	0.635548
MSMEG_1158	5-oxovalerate dehydrogenase		-0.697889	0.00514362
MSMEG_1159	ABC transporter		-0.287228	0.496962
MSMEG_1160	nitrate/sulfonate/bicarbonate ABC transporter ATPase		0.235924	0.601868
MSMEG_1161	taurine transporter permease TauC		-0.0233694	0.95278
MSMEG_1162	nitrilotriacetate monooxygenase component A		1.20326	3.10092e-05
MSMEG_1163	hypothetical protein		0.567631	0.47035
MSMEG_1165	nucleotide-binding protein	Rv0566c	-0.348882	0.0156692
MSMEG_1167	cytochrome P450		-0.450509	0.0161068
MSMEG_1168	transcriptional regulator		0.439075	0.0329586
MSMEG_1169	integral membrane transporter		1.02321	2.65207e-09
MSMEG_1170	hypothetical protein		0.845636	0.0165696
MSMEG_1171	low molecular weight phosphotyrosine protein phosphatase		0.0912763	0.80451
MSMEG_1172	arsenic resistance protein	Rv2643	-0.282948	0.174153
MSMEG_1173	ArsR family transcriptional regulator	Rv2642	0.597952	0.00027335
MSMEG_1174	cadmium inducible protein cadi	Rv2641	-0.463856	0.192037
MSMEG_1175	transcriptional regulatory protein	Rv2640c	-0.173184	0.505521
MSMEG_1176	hypothetical protein		-0.109539	0.511951
MSMEG_1177	cytosine/purines uracil thiamine allantoin permease		-0.194876	0.230774
MSMEG_1178	transcriptional regulator		0.318579	0.0969796
MSMEG_1179	urocanate hydratase		-0.114519	0.527591
MSMEG_1180	allantoate amidohydrolase		0.544985	0.0104426
MSMEG_1181	N-formimino-L-glutamate deiminase		0.40829	0.0245176
MSMEG_1182	imidazolonepropionase		0.137606	0.408984
MSMEG_1183	histidine ammonia-lyase		0.315645	0.0446566
MSMEG_1184	serine esterase, cutinase	Rv1758	-0.214393	0.336938
MSMEG_1185	AsnC family transcriptional regulator		-0.186153	0.453111
MSMEG_1186	permease		-0.4748	0.171113
MSMEG_1187	N-acyl-D-aspartate deacylase		-0.166533	0.345005
MSMEG_1188	hypothetical protein	Rv0538	-0.234955	0.132278
MSMEG_1189	hypothetical protein	Rv0537c	-0.0555258	0.700423
MSMEG_1190	serine/threonine protein kinase		-0.0575484	0.801854
MSMEG_1191	hypothetical protein		0.180527	0.317909
MSMEG_1192	M23 peptidase domain-containing protein		0.59429	0.137144
MSMEG_1193	TROVE domain-containing protein		2.43336	1.52666e-70
MSMEG_1194	hypothetical protein		-0.140695	0.523358
MSMEG_1195	hypothetical protein		-0.350749	0.096595
MSMEG_1196	SNF2 domain-containing protein		-0.326417	0.0508426
MSMEG_1197	LuxR family transcriptional regulator		-0.889222	0.363925
MSMEG_1198	hypothetical protein		-0.0530551	0.818728
MSMEG_1199	hypothetical protein	Rv0585c	-1.00414	1.72883e-17
MSMEG_1200	serine/threonine protein kinase		-1.05497	1.19911e-05
MSMEG_1201	hypothetical protein		-0.558737	0.0288754
MSMEG_1202	hypothetical protein		-0.762085	0.288004
MSMEG_1203	methoxy mycolic acid synthase 1		0.190758	0.398163
MSMEG_1204	3-oxoacyl-ACP synthase		0.333076	0.0979192
MSMEG_1205	cyclopropane-fatty-acyl-phospholipid synthase	Rv0503c	0.449819	0.0415928
MSMEG_1206	hypothetical protein		-0.531284	0.373269
MSMEG_1207	glycosyltransferase, group I		0.215817	0.613875
MSMEG_1208	glycosyltransferase, group I		0.119861	0.774725
MSMEG_1209	glycosidase		-1.3778	2.3865e-11
MSMEG_1210	hypothetical protein		-1.57702	5.89642e-21
MSMEG_1211	Fatty acid desaturase		-0.0584929	0.718167
MSMEG_1212	hypothetical protein		0.2857	0.363723
MSMEG_1213	cytochrome P450 monooxygenase	Rv0568	0.0810938	0.777279
MSMEG_1214	oxidoblackuctase		-0.112161	0.687943
MSMEG_1215	serine/threonine protein kinase		-0.326251	0.0912301
MSMEG_1216	ABC transporter periplasmic protein		0.0487671	0.849776
MSMEG_1217	ABC transporter ATP-binding protein		0.249425	0.457876
MSMEG_1218	ABC transporter ATP-binding protein		-0.00569101	0.991511
MSMEG_1219	ABC transporter permease		-0.25005	0.349007
MSMEG_1220	ABC transporter permease		-0.319901	0.271542
MSMEG_1221	rifampin ADP-ribosyl transferase		0.131717	0.58689
MSMEG_1222	ISMsm6, transposase		0.246718	0.194208
MSMEG_1223	hypothetical protein		0.0302582	0.921205
MSMEG_1224	rifampin ADP-ribosyl transferase		0.0626337	0.873378
MSMEG_1225	hypothetical protein		1.9128	5.69753e-43
MSMEG_1226	sulfatase-modifying factor 1		1.07066	8.81437e-10
MSMEG_1227	GntR family transcriptional regulator		0.513231	0.0176605
MSMEG_1228	sulfatase		-0.142267	0.643254
MSMEG_1229	DNA gyrase subunit B		-0.1946	0.627422
MSMEG_1230	hypothetical protein		-0.973119	0.190171
MSMEG_1231	inner membrane protein YidH	Rv2272	-1.24179	0.122464
MSMEG_1232	ABC transporter substrate-binding protein		-0.462015	0.432855
MSMEG_1234	taurine import ATP-binding protein TauB		0.223581	0.641947
MSMEG_1235	sulfate permease	Rv1707	0.565586	0.00244478
MSMEG_1236	Mpr protein		0.290007	0.179342
MSMEG_1237	hypothetical protein		0.255629	0.170395
MSMEG_1238	38P		-0.127606	0.519921
MSMEG_1239	ISMsm4, transposase		0.152904	0.420952
MSMEG_1240	hypothetical protein		-0.0306359	0.88494
MSMEG_1241	hypothetical protein		-0.549294	0.0117503
MSMEG_1242	cysteine desulfurase IscS		-1.1466	9.07306e-13
MSMEG_1243	hypothetical protein		-0.618608	1.64003e-05
MSMEG_1244	hypothetical protein		-0.451245	0.00242799
MSMEG_1245	phosphoadenosine phosphosulfate blackuctase		0.180595	0.302511
MSMEG_1246	hypothetical protein		0.0698653	0.706646
MSMEG_1247	hypothetical protein		-0.741573	4.96511e-06
MSMEG_1248	hypothetical protein		-0.629635	2.92292e-06
MSMEG_1249	ISMsm7, transposase orfB		-0.227464	0.0786772
MSMEG_1250	ISMsm7, transposase orfA		-0.477612	0.0965735
MSMEG_1251	hypothetical protein		-0.301042	0.0467263
MSMEG_1252	hypothetical protein		-0.11563	0.489246
MSMEG_1253	hypothetical protein		-0.431956	0.0159229
MSMEG_1254	DEAD/DEAH box helicase		-0.282608	0.0961265
MSMEG_1255	UvrD/REP helicase		0.0197166	0.912678
MSMEG_1256	hypothetical protein		-0.0981263	0.638232
MSMEG_1257	IS1096, tnpR protein		0.239642	0.0940575
MSMEG_1258	IS1096, tnpA protein		0.23612	0.127345
MSMEG_1259	hypothetical protein		0.0298478	0.847377
MSMEG_1260	hypothetical protein		0.0102294	0.952479
MSMEG_1261	hypothetical protein		0.488999	0.00100665
MSMEG_1262	hypothetical protein		0.408784	0.0264242
MSMEG_1263	hypothetical protein		0.0553823	0.850334
MSMEG_1264	prophage Lp1 protein 5		-0.0110797	0.95799
MSMEG_1265	hypothetical protein		-0.0125792	0.947486
MSMEG_1266	ankyrin		0.965722	4.36152e-08
MSMEG_1268	nudix hydrolase		0.715889	7.84482e-09
MSMEG_1269	Ser/Thr protein phosphatase		1.20089	4.26719e-28
MSMEG_1270	hypothetical protein		1.79928	1.30864e-24
MSMEG_1271	hypothetical protein		0.793731	6.31181e-07
MSMEG_1272	ribosylglycohydrolase		1.33856	2.26736e-19
MSMEG_1273	hypothetical protein		0.811979	0.00549989
MSMEG_1274	gluconolactonase		0.442039	0.249159
MSMEG_1275	HNH nuclease		0.847995	3.65349e-05
MSMEG_1276	hypothetical protein		0.0133215	0.948768
MSMEG_1277	hypothetical protein		-0.233558	0.197543
MSMEG_1278	death-on-curing protein		-0.134819	0.317229
MSMEG_1279	hypothetical protein		1.22476	1.13732e-23
MSMEG_1280	hypothetical protein		1.15858	7.24914e-17
MSMEG_1281	hypothetical protein		1.12869	4.60378e-20
MSMEG_1282	hypothetical protein		1.22222	5.87415e-23
MSMEG_1283	ribbon-helix-helix transcription factor, family protein	Rv0623	0.354914	0.0963281
MSMEG_1284	twitching motility protein PilT	Rv0624	0.157997	0.346187
MSMEG_1285	hypothetical protein	Rv0613c	-0.0543757	0.738478
MSMEG_1286	sulfatase	Rv3077	0.337462	0.0488297
MSMEG_1287	cyclase/dehydrase	Rv3076	0.426565	0.00772066
MSMEG_1288	hypothetical protein		0.335636	0.170575
MSMEG_1289	hypothetical protein		0.65108	0.00317804
MSMEG_1290	dihydroxy-acid dehydratase		0.689484	0.013272
MSMEG_1291	oxidoblackuctase		0.534572	0.00151329
MSMEG_1292	FAD binding domain-containing protein		0.363598	0.0648486
MSMEG_1293	xanthine/uracil permeases family protein		-0.0808628	0.776363
MSMEG_1294	OHCU decarboxylase		-0.26027	0.392339
MSMEG_1295	transthyretin		0.0538508	0.881861
MSMEG_1296	uricase		0.389542	0.0274632
MSMEG_1297	8-oxoguanine deaminase		0.387304	0.106321
MSMEG_1298	guanine deaminase		0.272832	0.308727
MSMEG_1299	oxidoblackuctase, 2OG-Fe(II) oxygenase		0.231207	0.384595
MSMEG_1300	hypothetical protein		0.248318	0.636864
MSMEG_1301	hypothetical protein		0.181899	0.46997
MSMEG_1302	alkylphosphonate uptake protein		0.125126	0.635896
MSMEG_1303	transcriptional regulator		1.77779	8.84146e-15
MSMEG_1304	rhizopine catabolism protein	Rv2298	0.0984121	0.707845
MSMEG_1305	TetR family transcriptional regulator		-0.0293343	0.893431
MSMEG_1306	aldehyde dehydrogenase		0.192454	0.606197
MSMEG_1307	EthD protein		-0.718214	0.262222
MSMEG_1308	peptidase S15		-0.738485	0.320481
MSMEG_1309	hypothetical protein		-1.09188	0.0239145
MSMEG_1310	TnpC protein		-0.293585	0.0404247
MSMEG_1311	oligopeptide transporter OPT family protein	Rv2395	-0.935858	1.5986e-18
MSMEG_1312	hypothetical protein	Rv3482c	0.0101767	0.964993
MSMEG_1313	hypothetical protein		-0.119387	0.504853
MSMEG_1314	hypothetical protein		0.706042	0.00149396
MSMEG_1315	transporter small conductance mechanosensitive ion channel (MscS) family protein		0.512574	0.0183197
MSMEG_1316	peptide chain release factor 3		-0.154835	0.517581
MSMEG_1317	transcriptional regulator		0.294284	0.1208
MSMEG_1318	polysaccharide deacetylase		1.15205	4.12418e-05
MSMEG_1319	Asp/Glu racemase		1.24538	2.52502e-07
MSMEG_1320	major facilitator superfamily protein		-0.171478	0.75139
MSMEG_1321	5-carboxymethyl-2-hydroxymuconate delta-isomerase		-0.143496	0.793308
MSMEG_1322	ErfK/YbiS/YcfS/YnhG family protein		0.169826	0.152647
MSMEG_1323	hypothetical protein		-0.521773	0.0191066
MSMEG_1324	hypothetical protein		-0.839652	0.0153212
MSMEG_1325	exodeoxyribonuclease V subunit alpha	Rv0629c	1.21448	4.46764e-15
MSMEG_1326	hypothetical protein		0.806966	0.000358908
MSMEG_1327	exodeoxyribonuclease V subunit beta	Rv0630c	1.2536	1.78485e-24
MSMEG_1328	exodeoxyribonuclease V subunit gamma	Rv0631c	1.2049	1.5693e-23
MSMEG_1329	major facilitator superfamily protein		0.103481	0.5999
MSMEG_1330	MarR family transcriptional regulator		0.158346	0.464363
MSMEG_1331	enoyl-CoA hydratase	Rv0632c	-0.137111	0.371489
MSMEG_1332	hypothetical protein	Rv0633c	-0.0588498	0.739268
MSMEG_1333	hypothetical protein		-0.0490322	0.876239
MSMEG_1334	metallo-beta-lactamase	Rv0634c	-0.689597	1.36437e-05
MSMEG_1335	BadM/Rrf2 family transcriptional regulator		0.160348	0.640512
MSMEG_1336	flavohemoprotein		0.130551	0.588922
MSMEG_1339	50S ribosomal protein L33	Rv0634B	0.0558166	0.765598
MSMEG_1340	(3R)-hydroxyacyl-ACP dehydratase subunit HadA	Rv0635	-0.0442587	0.766319
MSMEG_1341	(3R)-hydroxyacyl-ACP dehydratase subunit HadB	Rv0636	-0.0247407	0.856262
MSMEG_1342	(3R)-hydroxyacyl-ACP dehydratase subunit HadC	Rv0637	-0.158217	0.158332
MSMEG_1344	preprotein translocase subunit SecE	Rv0638	-0.197165	0.201965
MSMEG_1345	transcription antitermination protein NusG	Rv0639	-0.324776	0.00204908
MSMEG_1346	50S ribosomal protein L11	Rv0640	-0.255807	0.0298121
MSMEG_1347	50S ribosomal protein L1	Rv0641	-0.169927	0.178392
MSMEG_1348	RNA polymerase ECF-subfamily protein sigma factor		0.0638036	0.776031
MSMEG_1349	DGPF domain-containing protein		-0.46995	0.000146585
MSMEG_1350	cyclopropane-fatty-acyl-phospholipid synthase		-0.600026	5.59115e-08
MSMEG_1351	cyclopropane-fatty-acyl-phospholipid synthase	Rv0643c	-0.0789559	0.671174
MSMEG_1352	alpha/beta hydrolase	Rv0646c	-0.421868	0.00418137
MSMEG_1353	ABC transporter	Rv0647c	-0.459469	3.57084e-05
MSMEG_1355	TetR family transcriptional regulator		0.231189	0.393663
MSMEG_1356	hypothetical protein		0.748637	1.36737e-05
MSMEG_1357	hypothetical protein		1.12777	1.21943e-18
MSMEG_1358	hypothetical protein		-0.060371	0.863785
MSMEG_1359	DeoR family transcriptional regulator	Rv2096c	-0.0442289	0.896271
MSMEG_1360	endonuclease/exonuclease/phosphatase		0.0424081	0.868862
MSMEG_1361	alpha-mannosidase	Rv0648	-0.383656	0.0184162
MSMEG_1362	hypothetical protein	Rv0649	-0.293131	0.16921
MSMEG_1363	glucokinase	Rv0650	-0.39272	0.00553483
MSMEG_1364	50S ribosomal protein L10	Rv0651	-0.222643	0.0949814
MSMEG_1365	50S ribosomal protein L7/L12	Rv0652	-0.0847576	0.501397
MSMEG_1366	ABC transporter ATP-binding protein	Rv0655	-0.729623	0.00237363
MSMEG_1367	DNA-directed RNA polymerase subunit beta	Rv0667	0.0141797	0.927044
MSMEG_1368	DNA-directed RNA polymerase subunit beta'	Rv0668	0.0894997	0.553129
MSMEG_1369	LacI family transcriptional regulator		0.674232	0.000218461
MSMEG_1370	2-deoxy-scyllo-inosamine dehydrogenase		-1.21964	0.00345061
MSMEG_1371	hypothetical protein		-1.17525	0.0465884
MSMEG_1372	ABC transporter ATP-binding protein		-1.18506	0.0140896
MSMEG_1373	ribose/xylose/arabinose/galactoside ABC-type transport systems, permeases		-0.973687	0.013872
MSMEG_1374	ribose ABC transporter periplasmic binding protein		-1.08137	0.00386253
MSMEG_1375	tagatose-1,6-bisphosphate aldolase GatY		0.07614	0.733342
MSMEG_1376	xylulose kinase		-0.0754336	0.789047
MSMEG_1377	DeoR family transcriptional regulator		-0.328229	0.209187
MSMEG_1378	1-phosphofructokinase		0.0085912	0.971266
MSMEG_1379	hypothetical protein		0.272511	0.207173
MSMEG_1380	transcriptional regulator		-0.208993	0.362528
MSMEG_1381	MmpS5 protein		0.285887	0.1715
MSMEG_1382	MmpL5 protein		-0.0841576	0.678302
MSMEG_1383	endonuclease IV	Rv0670	0.545625	0.000272085
MSMEG_1384	hypothetical protein		-0.155777	0.407581
MSMEG_1385	PAP2 superfamily protein		-0.374119	0.00730994
MSMEG_1386	hypothetical protein		-0.641584	0.0634039
MSMEG_1387	acyl-CoA dehydrogenase	Rv0672	-0.122274	0.477519
MSMEG_1388	enoyl-CoA hydratase	Rv0673	-0.328588	0.0903607
MSMEG_1389	hypothetical protein	Rv0674	-0.136633	0.594223
MSMEG_1390	enoyl-CoA hydratase	Rv0675	-0.328814	0.113479
MSMEG_1391	LysR family transcriptional regulator		-0.326241	0.200155
MSMEG_1392	alcohol dehydrogenase		-1.21603	0.141546
MSMEG_1393	hypothetical protein	Rv0679c	-1.1521	0.110795
MSMEG_1394	transmembrane protein	Rv0680c	-0.738473	3.54822e-06
MSMEG_1395	lipoprotein		-0.287998	0.0433953
MSMEG_1396	LprB protein		-0.394895	0.0381664
MSMEG_1397	TetR family transcriptional regulator	Rv0681	-0.853522	1.44289e-18
MSMEG_1398	30S ribosomal protein S12	Rv0682	0.0317965	0.825775
MSMEG_1399	30S ribosomal protein S7	Rv0683	-0.0899418	0.495054
MSMEG_1401	elongation factor Tu	Rv0685	-0.139336	0.309292
MSMEG_1402	hypothetical protein		-0.610401	5.42763e-07
MSMEG_1403	cutinase		-0.595427	0.00185566
MSMEG_1404	IS1096, tnpA protein		0.234405	0.132111
MSMEG_1405	IS1096, tnpR protein		0.255241	0.0922614
MSMEG_1406	hypothetical protein	Rv0686	-0.351278	0.464092
MSMEG_1409	arginine deiminase		-0.0676725	0.879284
MSMEG_1410	3-ketoacyl-ACP blackuctase	Rv0687	-0.271889	0.255816
MSMEG_1411	universal stress protein family protein	Rv2319c	-0.0247669	0.906918
MSMEG_1412	amino acid permease	Rv2320c	-0.0171958	0.959619
MSMEG_1413	ornithine--oxo-acid transaminase	Rv2322c	-0.564129	0.223978
MSMEG_1414	amidinotransferase	Rv2323c	0.0466107	0.922227
MSMEG_1415	AsnC family transcriptional regulator	Rv2324	0.475605	0.141142
MSMEG_1416	pyridine nucleotide-disulfide oxidoblackuctase	Rv0688	0.14337	0.481543
MSMEG_1417	glyoxalase	Rv0689c	0.0241039	0.911256
MSMEG_1418	RNA polymerase ECF-type sigma factor		-0.218651	0.470569
MSMEG_1419	hypothetical protein		1.80414	1.97596e-42
MSMEG_1420	transcriptional regulatory protein	Rv0691c	0.894864	9.6534e-08
MSMEG_1421	hypothetical protein		-0.610211	0.000556079
MSMEG_1422	hypothetical protein	Rv0692	-0.791571	5.97401e-07
MSMEG_1423	radical SAM domain-containing protein	Rv0693	-0.511753	0.00144789
MSMEG_1424	FMN-dependent dehydrogenase	Rv0694	-0.232374	0.278397
MSMEG_1425	creatininase subfamily protein	Rv0695	0.0273891	0.908213
MSMEG_1426	membrane sugar transferase	Rv0696	-0.138878	0.357351
MSMEG_1427	transmembrane efflux protein		-0.138746	0.477892
MSMEG_1428	glucose-methanol-choline oxidoblackuctase	Rv0697	0.0211077	0.927044
MSMEG_1429	cytochrome P450-terp		-0.0257608	0.911256
MSMEG_1430	TetR family transcriptional regulator		0.250582	0.2794
MSMEG_1431	cytochrome P450-terp		-0.282177	0.134204
MSMEG_1432	acetylcholinesterase		-0.47837	0.000690713
MSMEG_1433	thioesterase		-0.103873	0.555412
MSMEG_1434	hypothetical protein		-0.0914737	0.690987
MSMEG_1435	30S ribosomal protein S10	Rv0700, nusE	-0.0735081	0.678281
MSMEG_1436	50S ribosomal protein L3	Rv0701	-0.0819213	0.522364
MSMEG_1437	50S ribosomal protein L4	Rv0702	-0.210927	0.0490702
MSMEG_1438	50S ribosomal protein L23	Rv0703	-0.185441	0.118757
MSMEG_1439	50S ribosomal protein L2	Rv0704	-0.23903	0.0559003
MSMEG_1440	30S ribosomal protein S19	Rv0705	-0.174343	0.185953
MSMEG_1441	50S ribosomal protein L22	Rv0706	-0.0912301	0.508523
MSMEG_1442	30S ribosomal protein S3	Rv0707	-0.162332	0.231734
MSMEG_1443	50S ribosomal protein L16	Rv0708	-0.184852	0.166591
MSMEG_1444	50S ribosomal protein L29	Rv0709	-0.26119	0.041577
MSMEG_1445	30S ribosomal protein S17	Rv0710	-0.242712	0.0840729
MSMEG_1446	NTP pyrophosphohydrolase		0.268106	0.0995429
MSMEG_1447	MerR family transcriptional regulator	Rv3334	0.0986258	0.732229
MSMEG_1448	integral membrane transporter		0.626712	0.00824147
MSMEG_1450	hypothetical protein		-1.04729	0.418839
MSMEG_1451	arylsulfatase	Rv0711	-0.801076	1.62078e-06
MSMEG_1452	sulfatase-modifying factor 1	Rv0712	-0.217938	0.282083
MSMEG_1453	citrate transporter		0.0389617	0.868991
MSMEG_1454	hypothetical protein		-0.138355	0.834356
MSMEG_1455	multidrug resistance protein		0.20678	0.291709
MSMEG_1456	hypothetical protein		-0.0275183	0.923786
MSMEG_1457	hypothetical protein		-0.424875	0.247588
MSMEG_1458	tena/thi-4 family protein		-0.670764	0.0977337
MSMEG_1459	Rieske (2Fe-2S) domain-containing protein		-0.307865	0.465273
MSMEG_1460	pyridine nucleotide-disulfide oxidoblackuctase		0.116354	0.812011
MSMEG_1461	5-oxovalerate dehydrogenase		-0.1402	0.656067
MSMEG_1462	ferblackoxin		-0.211132	0.720142
MSMEG_1463	gamma-glutamyltranspeptidase		0.0471236	0.903424
MSMEG_1464	translation initiation inhibitor		0.0890297	0.842813
MSMEG_1465	50S ribosomal protein L14	Rv0714	-0.0427598	0.838249
MSMEG_1466	50S ribosomal protein L24	Rv0715	-0.0785576	0.63374
MSMEG_1467	50S ribosomal protein L5	Rv0716	-0.146428	0.255717
MSMEG_1468	30S ribosomal protein S14	Rv0717	-0.335585	0.0444148
MSMEG_1469	30S ribosomal protein S8	Rv0718	-0.288473	0.0170927
MSMEG_1470	50S ribosomal protein L6	Rv0719	-0.18784	0.138545
MSMEG_1471	50S ribosomal protein L18	Rv0720	-0.122473	0.345197
MSMEG_1472	30S ribosomal protein S5	Rv0721	-0.0833595	0.549985
MSMEG_1473	50S ribosomal protein L30	Rv0722	-0.163851	0.214655
MSMEG_1474	50S ribosomal protein L15	Rv0723	-0.164059	0.264943
MSMEG_1475	hypothetical protein		-0.0401032	0.82037
MSMEG_1476	signal peptide peptidase SppA, 67K type	Rv0724	0.0666162	0.672752
MSMEG_1477	major facilitator superfamily protein		-0.899877	1.53008e-21
MSMEG_1478	transporter LysE family protein		-0.902262	2.55951e-10
MSMEG_1479	methyltransferase, , family protein	Rv0725c	-0.448188	0.000102159
MSMEG_1480	methyltransferase		-0.588069	0.000132329
MSMEG_1481	methyltransferase	Rv0830	-1.00171	1.20061e-08
MSMEG_1482	methyltransferase	Rv0726c	-0.793622	5.29864e-07
MSMEG_1483	preprotein translocase subunit SecY	Rv0732	-0.337705	0.00232437
MSMEG_1484	adenylate kinase	Rv0733	-0.414101	0.000697801
MSMEG_1485	methionine aminopeptidase	Rv0734	-0.448631	0.00113346
MSMEG_1486	RNA polymerase sigma factor SigL	Rv0735	-0.319018	0.164724
MSMEG_1487	hypothetical protein	Rv0736	-0.547922	0.00613187
MSMEG_1488	acetolactate synthase		0.0765877	0.873032
MSMEG_1489	hypothetical protein		-0.0102735	0.982071
MSMEG_1490	3-oxoacyl-ACP synthase		-0.532268	0.316221
MSMEG_1491	histidinol-phosphate aminotransferase 2		-0.155093	0.695273
MSMEG_1492	MarR family transcriptional regulator	Rv0737	-0.373139	0.0538315
MSMEG_1493	sensor histidine kinase		-0.935932	8.25405e-07
MSMEG_1494	transcriptional regulatory protein DegU		-0.88141	7.71375e-06
MSMEG_1495	HAD-superfamily hydrolase		0.347656	0.380605
MSMEG_1496	3-hydroxyisobutyrate dehydrogenase	Rv0751c	-0.188546	0.419939
MSMEG_1497	acyl-CoA dehydrogenase	Rv0752c	-0.437162	0.0640869
MSMEG_1498	methylmalonate-semialdehyde dehydrogenase	Rv0753c	-0.119296	0.493051
MSMEG_1499	oxygenase		0.0221063	0.946735
MSMEG_1500	TetR family transcriptional regulator		-0.0474132	0.91681
MSMEG_1501	methyltransferase, , family protein	Rv2751	-0.187046	0.438829
MSMEG_1502	ABC transporter ATP-binding protein	Rv2688c	-0.189402	0.331873
MSMEG_1503	antibiotic ABC transporter transmembrane protein	Rv2687c	-0.466011	0.136103
MSMEG_1504	antibiotic ABC transporter transmembrane protein	Rv2686c	0.243499	0.256578
MSMEG_1505	integral membrane protein		-0.32851	0.0923388
MSMEG_1506	TetR family transcriptional regulator		-0.399432	0.0410312
MSMEG_1507	D-aminopeptidase		-0.812046	0.0705118
MSMEG_1508	amino acid permease		-0.742583	0.00208905
MSMEG_1509	TetR family transcriptional regulator		-0.234547	0.481812
MSMEG_1510	dTDP-4-dehydrorhamnose 3,5-epimerase	Rv3465	-0.354989	0.00970548
MSMEG_1511	oxidoblackuctase		-0.221459	0.17145
MSMEG_1512	dTDP-glucose 4,6-dehydratase	Rv3464	-0.08269	0.533293
MSMEG_1513	hypothetical protein		0.434944	0.0068301
MSMEG_1514	hypothetical protein	Rv3463	0.139821	0.359181
MSMEG_1515	two-component sensor histidine kinase		0.597718	5.93804e-05
MSMEG_1516	thioblackoxin blackuctase		0.730391	5.94026e-09
MSMEG_1517	hypothetical protein		-0.182963	0.291232
MSMEG_1518	hypothetical protein		-0.159424	0.304021
MSMEG_1519	translation initiation factor IF-1	Rv3462c	-0.0386342	0.819879
MSMEG_1520	50S ribosomal protein L36	Rv3461c	0.0458991	0.756459
MSMEG_1521	30S ribosomal protein S13	Rv3460c	-0.199374	0.158745
MSMEG_1522	30S ribosomal protein S11	Rv3459c	-0.0953473	0.521838
MSMEG_1523	30S ribosomal protein S4	Rv3458c	-0.145083	0.29615
MSMEG_1524	DNA-directed RNA polymerase subunit alpha	Rv3457c	0.0897664	0.571901
MSMEG_1525	50S ribosomal protein L17	Rv3456c	-0.0507779	0.728991
MSMEG_1526	cutinase	Rv2301	0.479737	0.0166241
MSMEG_1527	tRNA pseudouridine synthase A	Rv3455c, hisT	0.07853	0.669227
MSMEG_1528	cutinase	Rv3452	-0.101792	0.466149
MSMEG_1529	serine esterase, cutinase		0.0743264	0.627879
MSMEG_1530	integral membrane protein		1.4512	4.95279e-18
MSMEG_1531	hypothetical protein		-0.272005	0.159004
MSMEG_1532	antibiotic biosynthesis monooxygenase	Rv1117	-0.42765	0.0750301
MSMEG_1533	subtilase	Rv3449	0.878481	0.00735127
MSMEG_1534	hypothetical protein	Rv3450c	0.576387	0.00124603
MSMEG_1535	hypothetical protein	Rv3448	0.840043	0.000247339
MSMEG_1536	ftsk/SpoIIIE family protein	Rv3447c	0.553662	0.00519159
MSMEG_1537	hypothetical protein	Rv3446c	0.985458	0.000852807
MSMEG_1538	hypothetical protein	Rv3445c	0.569768	0.0913544
MSMEG_1539	hypothetical protein	Rv3444c	0.421284	0.29443
MSMEG_1540	ATP-dependent RNA helicase		0.494173	0.0826385
MSMEG_1541	hypothetical protein		0.347986	0.622362
MSMEG_1542	transcriptional regulator		-0.34973	0.075265
MSMEG_1543	eptc-inducible aldehyde dehydrogenase		-2.4114	0.0146062
MSMEG_1544	PduO protein		-1.78896	0.0731073
MSMEG_1545	hypothetical protein	Rv2737A	-0.683327	0.131024
MSMEG_1546	coenzyme B12-dependent glycerol dehydrogenase small subunit		-2.40225	0.0147594
MSMEG_1547	glycerol dehydratase large subunit		-2.34516	0.0376953
MSMEG_1548	propanediol utilization: dehydratase, medium subunit		-2.17194	0.015177
MSMEG_1550	PduH protein		-2.30565	0.0200735
MSMEG_1551	hypothetical protein		-1.16301	0.0015237
MSMEG_1552	ethanolamine permease		-1.00798	0.00127799
MSMEG_1553	ethanolamine ammonia-lyase, large subunit		-0.913078	0.142627
MSMEG_1554	ethanolamine ammonia-lyase small subunit		-0.833793	0.0166532
MSMEG_1556	50S ribosomal protein L13	Rv3443c	-0.23001	0.0988775
MSMEG_1557	30S ribosomal protein S9	Rv3442c	-0.135255	0.329763
MSMEG_1558	hypothetical protein		-0.0456271	0.88958
MSMEG_1559	phosphoglucosamine mutase	Rv3441c	-0.791254	1.69387e-08
MSMEG_1560	hypothetical protein	Rv3440c	-0.724684	0.000990161
MSMEG_1561	LysR family transcriptional regulator		-0.16731	0.413172
MSMEG_1563	short-chain dehydrogenase/blackuctase SDR		-0.0304007	0.93307
MSMEG_1564	lignostilbene-alpha,beta-dioxygenase		0.0220511	0.946063
MSMEG_1565	TetR family transcriptional regulator		-1.54402	2.66263e-20
MSMEG_1566	oxidoblackuctase		-0.477887	0.00263747
MSMEG_1567	hypothetical protein	Rv3438	-0.395591	0.0261862
MSMEG_1568	glucosamine--fructose-6-phosphate aminotransferase	Rv3436c	-0.39611	0.00331154
MSMEG_1569	hypothetical protein		-0.512893	0.519394
MSMEG_1570	carboxylesterase		-0.174088	0.366304
MSMEG_1571	integral membrane protein		-0.103088	0.788854
MSMEG_1572	GntR family transcriptional regulator		-0.445297	0.208145
MSMEG_1573	carbohydrate kinase	Rv3433c	-0.428607	0.0281141
MSMEG_1574	glutamate decarboxylase	Rv3432c	-0.467004	0.00537702
MSMEG_1575	alanine racemase	Rv3423c	-0.282896	0.0716858
MSMEG_1576	alpha/beta hydrolase		-0.18569	0.210437
MSMEG_1577	hypothetical protein	Rv3422c	-0.187145	0.167187
MSMEG_1578	peptidase M22, glycoprotease	Rv3421c	-0.338568	0.0640461
MSMEG_1579	ribosomal-protein-alanine acetyltransferase	Rv3420c	-0.362365	0.0293076
MSMEG_1580	DNA-binding/iron metalloprotein/AP endonuclease	Rv3419c	-0.217499	0.130905
MSMEG_1581	hypothetical protein		-0.318512	0.0469518
MSMEG_1582	co-chaperonin GroES	Rv3418c	0.160502	0.370458
MSMEG_1583	molecular chaperone GroEL	Rv3417c	0.316742	0.0929869
MSMEG_1584	hypothetical protein		0.463424	0.24331
MSMEG_1585	cupin		0.161495	0.607143
MSMEG_1586	beta-lactamase	Rv0399c	-0.860295	0.0542871
MSMEG_1587	alpha/beta hydrolase		0.135388	0.759111
MSMEG_1588	hypothetical protein	Rv1352	-0.33309	0.537843
MSMEG_1589	hypothetical protein		-0.650617	0.325769
MSMEG_1590	hypothetical protein		-0.458899	0.329909
MSMEG_1591	TnpC protein		-0.281809	0.0439798
MSMEG_1592	hypothetical protein		-0.295105	0.0497769
MSMEG_1593	hypothetical protein		-0.518193	0.0602431
MSMEG_1594	enoyl-CoA hydratase		-0.459637	0.00197712
MSMEG_1595	oxidoblackuctase		-0.458066	0.0929869
MSMEG_1596	transcriptional regulator		0.0608292	0.776164
MSMEG_1597	transcription factor WhiB	Rv3416	-0.523629	0.0525056
MSMEG_1598	hypothetical protein	Rv3415c	-0.31638	0.174557
MSMEG_1599	RNA polymerase sigma factor SigD	Rv3414c	-0.377176	0.0356788
MSMEG_1600	hypothetical protein	Rv3413c	-0.400255	0.0232359
MSMEG_1601	hypothetical protein	Rv3412	-0.305532	0.0162038
MSMEG_1602	inosine 5'-monophosphate dehydrogenase	Rv3411c	-0.349108	0.00358038
MSMEG_1603	inosine 5-monophosphate dehydrogenase	Rv3410c	-0.447827	4.12418e-05
MSMEG_1604	FAD dependent oxidoblackuctase	Rv3409c	-0.518332	0.000656249
MSMEG_1605	phosphate transporter regulatory protein PhoU		0.942384	0.00072492
MSMEG_1606	benzoylformate decarboxylase		0.586147	0.0340913
MSMEG_1607	tautomerase		-0.43997	0.0332511
MSMEG_1608	glycosyl transferase family protein	Rv3401	-0.579368	0.000283146
MSMEG_1610	GMP synthase	Rv3396c	-0.449108	0.000167
MSMEG_1611	TetR family transcriptional regulator		-0.602642	1.68351e-05
MSMEG_1612	extracellular solute-binding protein		-0.0406605	0.920364
MSMEG_1613	polar amino acid ABC transporter inner membrane protein		0.358505	0.487337
MSMEG_1614	glutamine transport ATP-binding protein GlnQ		-0.149123	0.720142
MSMEG_1615	gamma-glutamyltranspeptidase	Rv0773c	0.330874	0.197543
MSMEG_1617	kumamolisin		0.466664	0.000148351
MSMEG_1618	hypothetical protein		0.407801	0.0191333
MSMEG_1619	hypothetical protein		5.03501	1.69982e-104
MSMEG_1620	hypothetical protein	Rv3395c	5.77488	2.46e-213
MSMEG_1621	pyrimidine-specific ribonucleoside hydrolase RihA	Rv3393	3.10059	2.39395e-137
MSMEG_1622	DNA repair polymerase	Rv3394c	5.47137	8.09e-193
MSMEG_1623	short chain dehydrogenase	Rv3391	1.90776	1.76323e-23
MSMEG_1624	universal stress protein family protein		-0.0808892	0.851016
MSMEG_1625	amino acid transporter		-0.299827	0.226783
MSMEG_1626	DNA-binding protein		0.150574	0.550396
MSMEG_1627	hypothetical protein		-0.414113	0.208408
MSMEG_1628	oxidoblackuctase, short chain dehydrogenase/blackuctase		-0.374916	0.114369
MSMEG_1629	hypothetical protein		-0.201304	0.375225
MSMEG_1630	2,5-dichloro-2,5-cyclohexadiene-1,4-diol dehydrogenase		0.347327	0.309426
MSMEG_1631	DNA-binding protein		0.0203579	0.91681
MSMEG_1632	hypothetical protein		-0.118183	0.412723
MSMEG_1633	error-prone DNA polymerase	Rv3370c	3.91817	4.17208e-183
MSMEG_1634	forkhead-associated protein		-0.0957374	0.462017
MSMEG_1635	nitroblackuctase	Rv3368c	-0.21745	0.152001
MSMEG_1636	TrmH family RNA methyltransferase	Rv3366	-0.177545	0.266216
MSMEG_1637	sensor signal transduction histidine kinase	Rv3365c	-0.508144	4.35781e-06
MSMEG_1638	roadblock/LC7 domain-contain protein	Rv3364c	-0.184397	0.255052
MSMEG_1639	hypothetical protein	Rv3363c	-1.37698	1.23195e-28
MSMEG_1640	ATP/GTP-binding protein	Rv3362c	-1.91693	9.63312e-49
MSMEG_1641	hypothetical protein	Rv3361c	-1.26159	1.16255e-15
MSMEG_1642	ABC transporter ATP-binding protein	Rv1747	-0.729204	9.05086e-12
MSMEG_1643	hypothetical protein		-0.36256	0.00184899
MSMEG_1644	hypothetical protein		-0.166004	0.435093
MSMEG_1645	NADH:flavin oxidoblackuctase	Rv3359	0.0105202	0.967593
MSMEG_1646	23S rRNA (adenine(2058)-N(6))-methyltransferase Erm(38)		-0.069723	0.668154
MSMEG_1647	bifunctional 5,10-methylene-tetrahydrofolate dehydrogenase/ 5,10-methylene-tetrahydrofolate cyclohydrolase	Rv3356c	-0.193657	0.246539
MSMEG_1648	transcriptional regulator		0.0687813	0.820782
MSMEG_1649	FAD dependent oxidoblackuctase		-0.11862	0.519247
MSMEG_1650	methyltransferase type 11	Rv3342	-0.204942	0.162363
MSMEG_1651	homoserine O-acetyltransferase	Rv3341	-0.0184949	0.901949
MSMEG_1652	O-acetylhomoserine aminocarboxypropyltransferase	Rv3340	0.100138	0.520707
MSMEG_1653	hypothetical protein		0.530988	0.0575998
MSMEG_1654	isocitrate dehydrogenase	Rv0066c	-0.484188	1.21729e-06
MSMEG_1655	alpha/beta hydrolase	Rv3338	-0.0647399	0.749902
MSMEG_1656	exodeoxyribonuclease III		1.41172	1.99444e-30
MSMEG_1657	tryptophanyl-tRNA synthetase	Rv3336c	0.133722	0.317909
MSMEG_1658	ribonuclease	Rv3335c	0.111885	0.435923
MSMEG_1659	multidrug resistance protein, SMR family protein		0.243584	0.0969465
MSMEG_1660	oxidoblackuctase, 2-nitropropane dioxygenase	Rv0021c	-0.288047	0.12879
MSMEG_1661	D-alanyl-D-alanine carboxypeptidase,Probable penicillin binding protein,an enzyme involved in PG maturation	Rv3330	-3.22884	4.79948e-128
MSMEG_1662	hypothetical protein	Rv3329	-0.144503	0.441331
MSMEG_1663	AsnC family transcriptional regulator		0.0629869	0.78264
MSMEG_1664	hypothetical protein		0.115992	0.718068
MSMEG_1665	gamma-aminobutyraldehyde dehydrogenase		-0.198071	0.228114
MSMEG_1666	RNA polymerase sigma factor SigJ	Rv3328c	-0.28588	0.0965737
MSMEG_1668	pyridoxamine 5'-phosphate oxidase		-0.492906	0.0611152
MSMEG_1669	succinate dehydrogenase iron-sulfur subunit	Rv3319	-0.114947	0.515812
MSMEG_1670	succinate dehydrogenase flavoprotein subunit	Rv3318	-0.0683985	0.70285
MSMEG_1671	succinate dehydrogenase hydrophobic membrane anchor protein SdhD	Rv3317	-0.138607	0.386883
MSMEG_1672	succinate dehydrogenase, cytochrome b556 subunit	Rv3316	-0.157988	0.252578
MSMEG_1673	cytidine deaminase	Rv3315c	-0.600418	0.00186747
MSMEG_1674	hypothetical protein		-0.508429	0.0904023
MSMEG_1675	thymidine phosphorylase	Rv3314c	-0.846239	4.46926e-11
MSMEG_1676	adenosine deaminase	Rv3313c	-0.278938	0.141916
MSMEG_1677	aspartate ammonia-lyase		-0.281325	0.112661
MSMEG_1678	LysR family transcriptional regulator		-0.165124	0.408984
MSMEG_1679	AmiB protein		-0.44821	0.00655175
MSMEG_1680	hypothetical protein		-0.456039	0.0209184
MSMEG_1681	endoribonuclease L-PSP superfamily protein	Rv2704	-0.458487	0.0135207
MSMEG_1682	flavin-containing monooxygenase FMO		-0.394578	0.0643779
MSMEG_1683	cytosine/purines uracil thiamine allantoin permease		-0.618846	0.000714305
MSMEG_1684	hypothetical protein	Rv3311	-0.463915	9.27159e-05
MSMEG_1685	hypothetical protein		-0.0593024	0.909405
MSMEG_1686	NPL/P60-family protein membrane protein		0.475967	0.147277
MSMEG_1687	hypothetical protein		0.232056	0.629042
MSMEG_1688	cupin		-0.762844	0.069267
MSMEG_1689	3-oxoacyl-ACP blackuctase		-0.720548	0.139886
MSMEG_1690	ECF sigma factor RpoE1		-0.732636	0.111435
MSMEG_1691	transcriptional regulatory protein		0.121341	0.720142
MSMEG_1692	ECF-family protein RNA polymerase sigma factor		0.0545785	0.855674
MSMEG_1693	succinate dehydrogenase ubiquinone		-0.130085	0.618384
MSMEG_1694	uracil phosphoribosyltransferase	Rv3309c	-0.0956542	0.560123
MSMEG_1695	phosphoglucomutase/phosphomannomutase	Rv3308	-0.215015	0.125831
MSMEG_1696	MarR family transcriptional regulator		-0.730132	0.51557
MSMEG_1697	hypothetical protein		0.162919	0.562829
MSMEG_1698	ammonia monooxygenase		0.218892	0.229619
MSMEG_1699	pentachlorophenol 4-monooxygenase		0.307915	0.43077
MSMEG_1700	TetR family transcriptional regulator		-0.20832	0.353163
MSMEG_1701	purine nucleoside phosphorylase	Rv3307	-0.138778	0.493242
MSMEG_1702	amidohydrolase	Rv3306c	-0.369334	0.0128592
MSMEG_1703	amidohydrolase	Rv3305c	-0.555421	0.000211599
MSMEG_1704	ABC transporter		-0.81539	0.0270088
MSMEG_1705	D-xylose transport ATP-binding protein XylG		-0.396064	0.368446
MSMEG_1706	xylose transporter permease XylH		-0.116975	0.6714
MSMEG_1707	phosphatase YfbT	Rv3400	-0.131059	0.708836
MSMEG_1708	ribose operon repressor		-0.0751858	0.775519
MSMEG_1709	ABC transporter		-0.580021	0.454289
MSMEG_1710	ribose transporter permease RbsC		0.296552	0.652542
MSMEG_1711	ABC transporter ATP-binding protein		-1.23647	0.0296074
MSMEG_1712	ABC transporter periplasmic protein		-1.4211	0.0168921
MSMEG_1713	ribulokinase		-0.331758	0.651735
MSMEG_1714	L-ribulose-5-phosphate 4-epimerase	Rv0727c	-0.824571	0.368446
MSMEG_1715	L-arabinose isomerase		-0.585371	0.085531
MSMEG_1716	IS3 family protein element, transposase orfA		-1.34045	1.84663e-07
MSMEG_1717	ISMsm8, transposase	Rv3191c	-0.193923	0.459501
MSMEG_1720	IS1137, transposase orfA		0.13193	0.507392
MSMEG_1721	IS1137, transposase orfB		-0.318849	0.091951
MSMEG_1722	hypothetical protein		0.949085	6.04839e-07
MSMEG_1723	hypothetical protein		0.0498339	0.885205
MSMEG_1724	hypothetical protein		-0.267022	0.103413
MSMEG_1725	transposase		0.290433	0.0124387
MSMEG_1726	transposase	Rv3430c	0.171134	0.241846
MSMEG_1728	ISMsm1, transposase orfA		-0.619539	0.0869796
MSMEG_1730	ISMsm1, transposase orfB		-0.530073	0.0154423
MSMEG_1731	IS6120, transposase		-0.0552018	0.797593
MSMEG_1732	transposase IS116/IS110/IS902	Rv2014	-0.226615	0.163136
MSMEG_1733	hypothetical protein	Rv2248	-0.222445	0.398649
MSMEG_1734	hypothetical protein	Rv3304	-0.272104	0.0538037
MSMEG_1735	flavoprotein disulfide blackuctase	Rv3303c	-0.610371	7.02067e-07
MSMEG_1736	glycerol-3-phosphate dehydrogenase	Rv3302c	-0.875411	1.14512e-08
MSMEG_1737	RNA pseudouridine synthase	Rv3300c	-0.34004	0.00744425
MSMEG_1738	transmembrane protein		-0.343377	0.00479421
MSMEG_1739	enoyl-CoA hydratase/isomerase		-0.508696	0.00585632
MSMEG_1740	dehydrogenase/blackuctase SDR family protein member 4		-0.551511	0.00555537
MSMEG_1741	TetR family transcriptional regulator		-0.725201	0.00765947
MSMEG_1742	oxidoblackuctase		-0.418937	0.147925
MSMEG_1743	Fatty acid desaturase		0.080211	0.775673
MSMEG_1744	hypothetical protein		0.238835	0.313162
MSMEG_1745	transcriptional regulator		-0.221662	0.269351
MSMEG_1746	6-hydroxy-D-nicotine oxidase	Rv1726	0.653931	0.00538936
MSMEG_1747	RNA polymerase sigma-70 factor		0.314037	0.210349
MSMEG_1748	hypothetical protein		0.762716	0.0277846
MSMEG_1749	monooxygenase		0.605841	0.0350557
MSMEG_1750	hypothetical protein		1.11621	0.0711619
MSMEG_1751	norsolorinic acid blackuctase		0.403796	0.027167
MSMEG_1752	hypothetical protein		-0.67787	0.486241
MSMEG_1753	MTA/SAH nucleosidase	Rv0091	-0.213738	0.151569
MSMEG_1754	hypothetical protein		0.576331	0.0201484
MSMEG_1755	anti-sigm factor, ChrR		1.85399	6.78351e-18
MSMEG_1756	endonuclease VIII	Rv3297	1.57548	2.83133e-19
MSMEG_1757	DEAD/DEAH box helicase	Rv3296	1.67203	2.63454e-25
MSMEG_1758	hypothetical protein		0.892456	0.158736
MSMEG_1759	hypothetical protein		-0.493089	0.527176
MSMEG_1760	short-chain dehydrogenase/blackuctase SDR		0.4402	0.00101974
MSMEG_1761	integral membrane protein	Rv0235c	0.0622398	0.864887
MSMEG_1762	piperideine-6-carboxylic acid dehydrogenase	Rv3293	0.37992	0.0143804
MSMEG_1763	leucine-responsive regulatory protein	Rv3291c	0.2342	0.261178
MSMEG_1764	L-lysine aminotransferase	Rv3290c	1.04075	1.41891e-09
MSMEG_1765	restriction endonuclease		1.53984	4.45537e-23
MSMEG_1766	hypothetical protein		0.731816	0.145023
MSMEG_1767	hypothetical protein	Rv3289c	0.548591	0.293137
MSMEG_1768	hypothetical protein	Rv0925c	0.29174	0.433735
MSMEG_1769	UsfY protein	Rv3288c	0.374843	0.185287
MSMEG_1770	hypothetical protein		-0.26109	0.692304
MSMEG_1771	methylase		0.640863	0.0514172
MSMEG_1772	hypothetical protein		0.448472	0.51621
MSMEG_1773	hypothetical protein		0.64321	0.00552462
MSMEG_1774	hypothetical protein		0.832435	0.0581356
MSMEG_1775	cytochrome P450 monooxygenase		-0.203831	0.637592
MSMEG_1776	ribonuclease Z		-0.0545553	0.799683
MSMEG_1777	UsfY protein		0.813291	0.00450883
MSMEG_1778	hypothetical protein		-0.151417	0.718316
MSMEG_1779	hypothetical protein		0.405956	0.275283
MSMEG_1780	hypothetical protein		-0.0393398	0.914776
MSMEG_1781	hypothetical protein		0.794768	0.236698
MSMEG_1782	oxidoblackuctase, short chain dehydrogenase/blackuctase		-0.41272	0.401326
MSMEG_1783	hypothetical protein		1.22583	0.0138388
MSMEG_1784	type I topoisomerase		-0.429142	0.51621
MSMEG_1785	hypothetical protein		0.878641	0.056307
MSMEG_1786	STAS domain-containing protein		-0.30953	0.146021
MSMEG_1787	RsbW protein		0.775434	0.0454734
MSMEG_1788	hypothetical protein		0.254433	0.519081
MSMEG_1789	hypothetical protein		0.495638	0.111911
MSMEG_1790	hypothetical protein		0.575065	0.045862
MSMEG_1791	UsfY protein		-0.310809	0.409616
MSMEG_1792	hypothetical protein		0.120919	0.796726
MSMEG_1793	membrane protein		-0.371576	0.288402
MSMEG_1794	dehydrogenase		1.02258	0.00130401
MSMEG_1795	2-deoxy-scyllo-inosamine dehydrogenase		0.0951637	0.761904
MSMEG_1796	membrane protein		0.115499	0.668244
MSMEG_1797	salicylate esterase		0.228738	0.695886
MSMEG_1798	major facilitator superfamily protein		-0.169058	0.4592
MSMEG_1799	transcriptional regulator		-0.331545	0.0525409
MSMEG_1800	hypothetical protein		-0.471676	0.192831
MSMEG_1801	hypothetical protein		0.00151038	0.996759
MSMEG_1802	ChaB protein		0.913732	0.00353131
MSMEG_1803	RsbW protein	Rv3287c	-0.547567	1.25799e-07
MSMEG_1804	RNA polymerase sigma factor SigF	Rv3286c	-0.425024	0.000384442
MSMEG_1805	hypothetical protein		-0.259847	0.0591554
MSMEG_1806	hypothetical protein		-0.37267	0.00598805
MSMEG_1807	acetyl-/propionyl-coenzyme A carboxylase subunit alpha	Rv3285	-0.389191	1.97723e-05
MSMEG_1808	Fe-S metabolism associated SufE	Rv3284	-0.426265	0.0147789
MSMEG_1809	thiosulfate sulfurtransferase	Rv3283	-0.453481	0.00154147
MSMEG_1810	hypothetical protein		-0.732937	0.000637342
MSMEG_1811	Maf-like protein	Rv3282	-0.449921	0.00179255
MSMEG_1812	hypothetical protein	Rv3281	-0.350583	0.00684895
MSMEG_1813	propionyl-CoA carboxylase subunit beta	Rv3280	-0.587327	2.43591e-08
MSMEG_1814	hypothetical protein		-0.286244	0.304514
MSMEG_1815	hypothetical protein		0.277413	0.477477
MSMEG_1817	transmembrane protein	Rv3277	-0.324707	0.00185566
MSMEG_1818	membrane flanked domain-containing protein	Rv3278c	-0.328986	0.00455778
MSMEG_1819	5-(carboxyamino)imidazole ribonucleotide synthase	Rv3276c	-0.21583	0.185337
MSMEG_1820	5-(carboxyamino)imidazole ribonucleotide mutase	Rv3275c	-0.103056	0.525773
MSMEG_1821	acyl-CoA dehydrogenase	Rv3274c	-0.545121	0.0400322
MSMEG_1822	biotin-acetyl-CoA-carboxylase	Rv3279c	-0.362383	0.0443721
MSMEG_1823	hypothetical protein	Rv3268	-1.38739	1.76323e-23
MSMEG_1824	LytR family transcriptional regulator	Rv3267	-1.5348	1.62048e-43
MSMEG_1825	dTDP-4-dehydrorhamnose blackuctase	Rv3266c	-0.636368	5.71888e-06
MSMEG_1826	dTDP-RhA:a-D-GlcNAc-diphosphoryl polyprenol, a-3-L-rhamnosyl transferase	Rv3265c	-0.312183	0.0110767
MSMEG_1827	hydrolase, nudix family protein		-0.157507	0.270855
MSMEG_1829	F420-0--gamma-glutamyl ligase	Rv3262	0.538921	1.61089e-05
MSMEG_1830	LPPG:FO 2-phospho-L-lactate transferase	Rv3261	0.274726	0.0188366
MSMEG_1831	transcription factor WhiB	Rv3260c	-3.45791	7.14157e-197
MSMEG_1832	hypothetical protein	Rv3259	-0.378416	0.00155987
MSMEG_1833	hypothetical protein	Rv3258c	-1.93623	1.7466e-35
MSMEG_1834	phosphomannomutase	Rv3257c	-0.603801	1.38598e-06
MSMEG_1835	TobH protein	Rv3256c	-0.381855	0.00303727
MSMEG_1836	mannose-6-phosphate isomerase	Rv3255c	-0.478442	0.000191022
MSMEG_1837	hypothetical protein	Rv3254	-0.167131	0.255578
MSMEG_1838	cationic amino acid transporter	Rv3253c	-0.322203	0.0111537
MSMEG_1839	alkane 1-monooxygenase	Rv3252c	0.0401731	0.844093
MSMEG_1840	rubblackoxin	Rv3251c	-0.369484	0.422175
MSMEG_1841	rubblackoxin	Rv3250c	-0.598925	0.233712
MSMEG_1842	TetR family transcriptional regulator	Rv3249c	-0.628685	0.00262795
MSMEG_1844	hypothetical protein		0.458744	0.0532052
MSMEG_1845	hypothetical protein		-0.0815094	0.741724
MSMEG_1846	polysulfide blackuctase NrfD		-0.389983	0.328475
MSMEG_1847	4Fe-4S ferblackoxin		-0.590579	0.0874752
MSMEG_1849	selenocysteine-specific translation elongation factor		-0.751899	3.92554e-08
MSMEG_1850	selenocysteine synthase		-0.853715	1.03723e-07
MSMEG_1852	selenide, water dikinase		-0.165287	0.462607
MSMEG_1854	valosin containing protein-1		-0.296359	0.0279306
MSMEG_1855	hypothetical protein		-0.359357	0.0492402
MSMEG_1856	hypothetical protein		-0.187388	0.39061
MSMEG_1857	transposase IstA protein		-0.883639	0.0202978
MSMEG_1858	transposition helper protein	Rv3638	-0.372752	0.165912
MSMEG_1859	hypothetical protein		-0.478043	0.0234636
MSMEG_1860	hypothetical protein		-0.192557	0.477477
MSMEG_1861	hypothetical protein		0.18979	0.226006
MSMEG_1862	transposase		0.146535	0.34876
MSMEG_1863	transposase		0.171302	0.200268
MSMEG_1864	transposase		-0.450296	0.200449
MSMEG_1865	IS1549, transposase		-0.394908	0.0759663
MSMEG_1866	transposase B		-0.350757	0.0170607
MSMEG_1867	transposase		-0.376197	0.122202
MSMEG_1868	hypothetical protein		-0.484088	0.0355562
MSMEG_1869	hypothetical protein		-0.402816	0.05162
MSMEG_1870	hypothetical protein	Rv3903c	-0.413349	0.0010497
MSMEG_1871	hypothetical protein	Rv3904c	-0.487661	0.0052165
MSMEG_1872	hypothetical protein	Rv3905c	-0.156392	0.303792
MSMEG_1873	thymidylate kinase	Rv3247c	-0.592132	0.000741073
MSMEG_1874	DNA-binding response regulator MtrA	Rv3246c	-2.63914	1.72693e-65
MSMEG_1875	sensor histidine kinase MtrB	Rv3245c	-2.8277	3.70607e-69
MSMEG_1876	lipoprotein LpqB	Rv3244c	-2.41753	1.26522e-75
MSMEG_1877	hypothetical protein	Rv3242c	0.960101	7.30758e-08
MSMEG_1878	S30AE family protein	Rv3241c	-0.300464	0.302511
MSMEG_1879	hypothetical protein		-0.691274	0.160089
MSMEG_1880	hypothetical protein	Rv3235	-0.175608	0.342551
MSMEG_1881	preprotein translocase subunit SecA	Rv3240c, azi, div	-0.235601	0.0538037
MSMEG_1882	acyltransferase	Rv3234c	-0.284004	0.0376953
MSMEG_1883	glycine betaine transporter OpuD	Rv0917	-0.530476	1.04866e-07
MSMEG_1884	hypothetical protein	Rv3231c	-0.219069	0.21199
MSMEG_1885	2Fe-2S iron-sulfur cluster binding domain-containing protein	Rv3230c	-0.736742	0.00274617
MSMEG_1886	Fatty acid desaturase	Rv3229c	-0.362155	0.219906
MSMEG_1887	hypothetical protein		-0.332634	0.303009
MSMEG_1888	methyltransferase	Rv3787c	-0.880038	7.84482e-09
MSMEG_1889	ribosome small subunit-dependent GTPase RsgA	Rv3228	-0.155103	0.415816
MSMEG_1890	3-phosphoshikimate 1-carboxyvinyltransferase	Rv3227	-0.242611	0.110795
MSMEG_1891	hypothetical protein	Rv3226c	0.535033	0.000127435
MSMEG_1892	transferase		0.553647	9.90043e-06
MSMEG_1893	UbiE/COQ5 methyltransferase		-0.0254166	0.887283
MSMEG_1894	short chain dehydrogenase	Rv3224	-0.293468	0.085128
MSMEG_1895	HTH-type transcriptional regulator AlsR		-0.472504	0.101265
MSMEG_1896	acetyl-CoA acetyltransferase		-0.379382	0.341428
MSMEG_1897	3-oxoadipate enol-lactonase		0.0608867	0.898669
MSMEG_1898	succinyl-CoA:3-ketoacid-coenzyme A transferase 1	Rv2504c	-0.12592	0.690019
MSMEG_1899	succinyl-CoA:3-ketoacid-coenzyme A transferase subunit B	Rv2503c	0.316747	0.270399
MSMEG_1900	D-alanyl-D-alanine carboxypeptidase		0.220206	0.19163
MSMEG_1901	DNA-binding HTH domain-containing protein	Rv0890c	0.0437246	0.847031
MSMEG_1902	transcriptional regulator		-0.248194	0.262222
MSMEG_1903	caib/baif family protein	Rv1866	0.0815912	0.766252
MSMEG_1904	acyl-CoA dehydrogenase		0.181676	0.410059
MSMEG_1905	acyl-CoA dehydrogenase		0.146498	0.615496
MSMEG_1906	toluate 1,2-dioxygenase electron transfer component	Rv1937	-0.0695929	0.849354
MSMEG_1907	toluate 1,2-dioxygenase subunit beta		-0.623353	0.230141
MSMEG_1908	benzoate 1,2-dioxygenase subunit alpha		-0.323753	0.458417
MSMEG_1909	HTH-type transcriptional regulator YnfL		-0.628253	0.310401
MSMEG_1910	muconate cycloisomerase		-0.75218	0.059819
MSMEG_1911	catechol 1,2-dioxygenase		-0.196468	0.384199
MSMEG_1912	muconolactone delta-isomerase 1		-0.250835	0.289592
MSMEG_1913	hypothetical protein	Rv3224B	0.101746	0.680896
MSMEG_1914	RNA polymerase sigma-70 factor, family protein	Rv3223c	0.159485	0.306736
MSMEG_1915	anti-sigma factor, family protein	Rv3221A	-0.240073	0.0490593
MSMEG_1916	hypothetical protein		-0.418999	0.00540418
MSMEG_1917	acetyl-CoA carboxylase biotin carboxyl carrier protein subunit	Rv3221c	-0.364282	0.00182139
MSMEG_1918	sensor histidine kinase	Rv3220c	-0.557198	2.27638e-06
MSMEG_1919	transcription factor WhiB	Rv3219	0.381669	0.000932137
MSMEG_1920	diacylglycerol kinase catalytic subunit	Rv3218	-0.178067	0.207645
MSMEG_1921	SecC motif-containing protein		-0.257626	0.131727
MSMEG_1922	3-dehydroquinate dehydratase	Rv2537c	-0.435849	0.00435741
MSMEG_1923	membrane protein	Rv3217c	-0.347369	0.0389906
MSMEG_1924	N-acetyltransferase Ats1	Rv3216	-0.369595	0.0172707
MSMEG_1925	isochorismate synthase DhbC	Rv3215	-0.308836	0.0667744
MSMEG_1926	acid phosphatase	Rv3214	-0.185209	0.218197
MSMEG_1927	cobyrinic acid a,c-diamide synthase	Rv3213c	-0.310397	0.0728961
MSMEG_1928	regulatory protein		-0.40314	0.04745
MSMEG_1929	hypothetical protein	Rv3212	-0.439961	0.00436597
MSMEG_1930	DEAD/DEAH box helicase	Rv3211	-0.74492	1.10875e-06
MSMEG_1931	hypothetical protein	Rv3210c	-0.3474	0.00757966
MSMEG_1932	MmpS3 protein, Membrane protein	Rv3209	-3.02255	9.36716e-129
MSMEG_1933	hypothetical protein		-0.972597	0.000612303
MSMEG_1934	ATP-binding protein	Rv3208A	-0.495451	0.0139503
MSMEG_1935	TetR family transcriptional regulator	Rv3208	-0.31393	0.02044
MSMEG_1936	hypothetical protein	Rv3207c	-0.994309	1.80195e-15
MSMEG_1937	adenylyltransferase/sulfurtransferase MoeZ	Rv3206c	-0.272066	0.0452086
MSMEG_1938	hypothetical protein	Rv3205c	-0.658562	1.54743e-06
MSMEG_1939	6-O-methylguanine DNA methyltransferase	Rv3204	-0.18485	0.381878
MSMEG_1940	alpha/beta hydrolase	Rv3203	-0.0113866	0.96638
MSMEG_1941	helicase, UvrD/Rep family protein	Rv3202c	1.82959	1.98903e-45
MSMEG_1942	integral membrane protein		0.790731	5.59564e-05
MSMEG_1943	ATP-dependent DNA helicase	Rv3201c	1.3173	3.46052e-27
MSMEG_1944	membrane protein		-0.400677	0.0452142
MSMEG_1945	ion channel membrane protein	Rv3200c	-0.456121	0.000149065
MSMEG_1946	NADH pyrophosphatase	Rv3199c	0.00734467	0.962116
MSMEG_1947	hypothetical protein	Rv3198A	0.544643	3.4397e-07
MSMEG_1948	hypothetical protein		-0.144257	0.836514
MSMEG_1949	hypothetical protein		0.249455	0.745918
MSMEG_1950	hypothetical protein		0.911997	0.0228736
MSMEG_1951	hypothetical protein		0.711435	0.0522184
MSMEG_1952	ATP-dependent DNA helicase	Rv3198c	0.792024	1.77111e-10
MSMEG_1953	transcription factor WhiB	Rv3197A	0.554895	0.00026979
MSMEG_1954	ABC transporter	Rv3197	-0.231184	0.0818161
MSMEG_1955	hypothetical protein	Rv3196	-0.303772	0.0994926
MSMEG_1956	hypothetical protein		-0.554762	0.232862
MSMEG_1957	hypothetical protein	Rv3195	-0.367505	0.0193296
MSMEG_1958	PDZ domain-containing protein	Rv3194c	-0.248148	0.0456019
MSMEG_1959	hypothetical protein	Rv3193c	-0.373171	0.000783412
MSMEG_1960	hypothetical protein		-0.0869269	0.701278
MSMEG_1961	hypothetical protein		-0.131133	0.3223
MSMEG_1962	hypothetical protein		-0.097299	0.593341
MSMEG_1963	transcriptional regulatory protein	Rv1267c	0.0420432	0.847252
MSMEG_1964	mitomycin radical oxidase		-0.110926	0.674886
MSMEG_1966	hypothetical protein		-0.40509	0.0715999
MSMEG_1967	TetR family transcriptional regulator		0.502417	0.0392755
MSMEG_1968	oxidoblackuctase	Rv3174	-0.432846	0.101828
MSMEG_1969	MerR family transcriptional regulator		0.0258719	0.933962
MSMEG_1970	sigma factor		0.39907	0.0391305
MSMEG_1971	propane monooxygenase hydroxylase large subunit		-0.765506	0.179564
MSMEG_1972	methane monooxygenase component C		-0.265995	0.553594
MSMEG_1974	propane monooxygenase coupling protein		0.964256	0.0150369
MSMEG_1975	amidohydrolase		0.0339296	0.932201
MSMEG_1976	hypothetical protein		0.784827	1.57175e-05
MSMEG_1977	alcohol dehydrogenase		0.643688	3.59522e-06
MSMEG_1978	molecular chaperone GroEL		0.534866	0.000313394
MSMEG_1979	antibiotic biosynthesis monooxygenase		0.403354	0.0217986
MSMEG_1980	hypothetical protein	Rv0575c	0.484834	0.000821469
MSMEG_1981	hypothetical protein		0.534311	0.000279315
MSMEG_1982	acyl-CoA synthetase		0.384189	0.0241585
MSMEG_1983	major facilitator family protein transporter		0.481382	0.00618262
MSMEG_1984	haloacetate dehalogenase H-1		-0.307897	0.457876
MSMEG_1985	LysR family transcriptional regulator		0.369818	0.101236
MSMEG_1986	tartrate dehydrogenase		0.553047	0.00460504
MSMEG_1987	hypothetical protein		-0.286487	0.464092
MSMEG_1988	hypothetical protein		0.0866784	0.81933
MSMEG_1989	phenoxybenzoate dioxygenase subunit beta		0.258613	0.239435
MSMEG_1990	hypothetical protein		-0.0888329	0.860425
MSMEG_1991	isovaleryl-CoA dehydrogenase	Rv0215c	-0.0157578	0.931926
MSMEG_1992	L-carnitine dehydratase/bile acid-inducible protein F		-0.220221	0.292581
MSMEG_1993	MaoC like domain-containing protein		-0.615676	0.0102579
MSMEG_1994	HpcH/HpaI aldolase		-0.647533	0.0690428
MSMEG_1995	transcriptional regulator MdcY family protein		-0.920799	1.10969e-09
MSMEG_1996	N5,N10- methylenetetrahydromethanopterin blackuctase-related protein	Rv3079c	0.125457	0.542089
MSMEG_1997	N-acyl-D-glutamate amidohydrolase		0.160451	0.374449
MSMEG_1998	alpha/beta hydrolase	Rv1124	-0.217629	0.330285
MSMEG_1999	hypothetical protein		0.800073	0.00311841
MSMEG_2000	hypothetical protein		-0.536622	0.00432217
MSMEG_2001	sugar transporter		-0.054979	0.808177
MSMEG_2002	IS1096, tnpR protein		0.261576	0.0573976
MSMEG_2003	IS1096, tnpA protein		0.238064	0.113266
MSMEG_2004	arabinose-proton symporter		-0.0793056	0.773169
MSMEG_2005	sugar phosphate isomerase/epimerase		0.567682	0.0303108
MSMEG_2006	2,3-dihydroxybiphenyl 1,2-dioxygenase		0.597049	0.000240664
MSMEG_2007	HpcE protein		0.514433	0.022346
MSMEG_2008	hypothetical protein		0.18592	0.315149
MSMEG_2009	GntR family transcriptional regulator		0.0490514	0.774535
MSMEG_2010	stress responsive A/B barrel domain superfamily protein		-0.0401752	0.847474
MSMEG_2011	LacI family transcriptional regulator		-0.617029	0.0412536
MSMEG_2012	histidinol dehydrogenase		-0.451459	0.291395
MSMEG_2013	oxidoblackuctase, short chain dehydrogenase/blackuctase		-0.552558	0.014657
MSMEG_2014	molybdenum import ATP-binding protein ModC	Rv1859	-0.345801	0.00974468
MSMEG_2015	molybdate ABC transporter permease	Rv1858	-0.405408	0.000135441
MSMEG_2016	molybdate ABC transporter periplasmic molybdate-binding protein	Rv1857	-0.284108	0.013686
MSMEG_2017	MerR family transcriptional regulator		-0.302143	0.0271217
MSMEG_2019	short-chain dehydrogenase/blackuctase SDR		-0.0188674	0.913703
MSMEG_2021	acyltransferase		0.414955	0.0158301
MSMEG_2022	GntT protein		-0.146765	0.629521
MSMEG_2023	CAIB/BAIF family protein		-0.862656	0.134383
MSMEG_2024	hydroxymethylglutaryl-CoA lyase		-0.214282	0.666228
MSMEG_2025	IclR family protein transcriptional regulator		-0.273385	0.0805028
MSMEG_2026	short chain dehydrogenase		-0.171922	0.360339
MSMEG_2027	hypothetical protein	Rv1558	1.17158	1.28615e-09
MSMEG_2028	chloramphenicol resistance protein		-0.112856	0.777279
MSMEG_2029	3-ketoacyl-ACP blackuctase		0.296996	0.258339
MSMEG_2030	TetR family transcriptional regulator		-0.591972	0.0108149
MSMEG_2031	hypothetical protein		-0.486623	0.198374
MSMEG_2032	hypothetical protein		-0.34126	0.0789851
MSMEG_2033	oxidoblackuctase, zinc-binding dehydrogenase	Rv3141	-0.25022	0.10801
MSMEG_2034	aryl-alcohol dehydrogenase		0.142549	0.775519
MSMEG_2035	amine oxidase	Rv3170	-0.446523	0.0399975
MSMEG_2036	alpha/beta hydrolase	Rv3171c	-0.077301	0.784414
MSMEG_2037	hypothetical protein		-0.0609524	0.762733
MSMEG_2038	monooxygenase, flavin-binding family protein	Rv0565c	-0.619381	0.000279315
MSMEG_2039	transcriptional regulator		-0.363223	0.118404
MSMEG_2040	hypothetical protein		-0.225501	0.363216
MSMEG_2042	phosphotransferase enzyme family protein	Rv3168	-0.629859	0.000614756
MSMEG_2043	TetR family transcriptional regulator	Rv3167c	0.0801402	0.746751
MSMEG_2044	integral membrane transporter		0.0422596	0.855517
MSMEG_2045	monoxygenase		0.0762129	0.727623
MSMEG_2046	GlcNAc-PI de-N-acetylase		-0.879829	4.78806e-05
MSMEG_2047	enoyl-CoA hydratase		0.138729	0.526489
MSMEG_2048	alcohol dehydrogenase		0.0293717	0.876239
MSMEG_2049	TetR family transcriptional regulator		-0.253552	0.200268
MSMEG_2050	NADH dehydrogenase subunit N	Rv3158	0.0673741	0.820951
MSMEG_2051	NADH dehydrogenase subunit M	Rv3157	0.0542183	0.863614
MSMEG_2052	NADH dehydrogenase subunit L	Rv3156	0.0794531	0.87571
MSMEG_2053	NADH dehydrogenase subunit K	Rv3155	0.60554	0.351072
MSMEG_2054	NADH dehydrogenase subunit J	Rv3154	-0.149274	0.805076
MSMEG_2055	NADH dehydrogenase subunit I	Rv3153	0.164474	0.701423
MSMEG_2056	NADH dehydrogenase subunit H	Rv3152	-0.00992981	0.978915
MSMEG_2057	NADH dehydrogenase subunit G	Rv3151	-0.0954931	0.837131
MSMEG_2058	NADH-quinone oxidoblackuctase subunit F	Rv3150	-0.476903	0.299125
MSMEG_2059	NADH dehydrogenase subunit E	Rv3149	-0.26148	0.724864
MSMEG_2060	NADH dehydrogenase subunit D	Rv3148	-0.282309	0.456847
[truncated: 4,719 more rows]
