# Supplementary material for: A Feedback Regulatory Loop Containing McdR and WhiB2 Controls Cell Division and DNA Repair in Mycobacteria
Source: mBio. 2022 Mar 31;13(2):e03343-21. doi: 10.1128/mbio.03343-21 (PMC9040748; doi:10.1128/mbio.03343-21)
Supplement: TABLE S3 [file mbio.03343-21-st003.xlsx]

## Sheet: Sheet1
Table S3. Enrichness of McdR bound fragments in Ms mc2 155 strain (NC_008596.1 )
	Start	End	Enrichness_1	Enrichness_2	Enrichness_3
peak1	919446	919970	3.9121	3.21627	3.04663
peak2	1906271	1906509	3.49212	3.68883	3.21159
peak3	2887423	2887515	2.28781	2.33587	1.90315
peak4	4392897	4393066	6.05185	3.04331	3.20581
peak5	5551402	5551670	3.47122	3.75057	3.50607
