# Supplementary material for: A Feedback Regulatory Loop Containing McdR and WhiB2 Controls Cell Division and DNA Repair in Mycobacteria
Source: mBio. 2022 Mar 31;13(2):e03343-21. doi: 10.1128/mbio.03343-21 (PMC9040748; doi:10.1128/mbio.03343-21)
Supplement: TABLE S4 [file mbio.03343-21-st004.xlsx]

## Sheet: Sheet1
Table S4. WhiB2 and McdR binding region in Mtb and Ms genome
Rv code	strand	TSS	MSMEG_code	product	log2(McdR/Vec)	WhiB2 binding site	distance between WhiB2 binding site and TSS*	Number of bases mismatched with WhiB2 motif
Rv2719c	-	3031573	MSMEG_2742	DNA-damage-inducible protein,Cell division protein DivIC (FtsB), stabilizes FtsL against RasP cleavage	3.76105	CGACACGC	54	0
Rv1584c	-	1786573				CGACACGC	55	0
Rv2351c	-	2632124				CGACACGC	52	0
Rv2350c	-	2630376				CGACACGC	53	0
Rv3476c	-	3893795	MSMEG_0985	sugar transporter family protein	-0.454362	CGACACGC	55	0
Rv2719c	-	3031634	MSMEG_2742	DNA-damage-inducible protein,Cell division protein DivIC (FtsB), stabilizes FtsL against RasP cleavage	3.76105	CGACACGC	7	0
Rv3716c	-	4161041	MSMEG_6280	hypothetical protein	-0.724436	CGACACGC	6	0
Rv2154c	-	2415170	MSMEG_4228	cell division protein FtsW	-2.22126	CGACACGC	50	0
Rv3904c	-	4391031	MSMEG_1871	hypothetical protein	-0.645101	CGACACGC	15	0
Rv0737	+	828710	MSMEG_1492	MarR family transcriptional regulator	-0.536355	CGACACGC	27	0
Rv3415c	-	3835186	MSMEG_1598	hypothetical protein	-0.4702	CGACACGC	54	0
Rv0572c	-	666162				CGACACGC	18	0
Rv3603c	-	4047496	MSMEG_6098	chalcone/stilbene synthase	0.304865	CGACACGC	34	0
Rv0818	+	909453	MSMEG_5784	transcriptional regulatory protein	-0.28876	CGACACGC	47	0
Rv1003	+	1118033	MSMEG_5445	hypothetical protein	-0.254036	CGACACGC	11	0
Rv0296c	-	363400				CGACACGC	20	0
Rv1641	+	1849875	MSMEG_3793	translation initiation factor IF-3	-0.174016	CGACACGC	46	0
Rv3197A	-	3571211	MSMEG_1953	transcription factor WhiB	0.397415	CGACACGC	39	0
Rv1259	+	1404644	MSMEG_5031	uracil-DNA glycosylase	0.0598486	CGACACGC	7	0
Rv3294c	-	3679237				CGACACGC	51	0
Rvnt10	-	927714				CGACACGC	23	0
Rv3134c	-	3504702				CGACACGC	20	0
Rv3583c	-	4029762	MSMEG_6077	CarD family transcriptional regulator	-0.46246	CGACACGC	51	0
Rv3044	+	3398806	MSMEG_1039	periplasmic binding protein	-0.414858	CGACACGC	27	0
Rv2170	+	2406842	MSMEG_4238	hypothetical protein	-0.453945	CGACACGC	13	0
Rv1570	+	1776702	MSMEG_3190	dithiobiotin synthetase	-0.33071	CGCCACGC	18	1
Rv0418	+	503495	MSMEG_0806	hydrolase	-0.871798	CGACAGGC	52	1
Rv0141c	-	167684				CGACCCGC	21	1
Rv1320c	-	1484220				CGACACAC	16	1
Rv3353c	-	3768999				CGACACGA	12	1
Rv3430c	-	3848809	MSMEG_1726	transposase	0.00915997	CGACACGG	13	1
Rv0179c	-	210817	MSMEG_0210	LprO protein	0.310296	CGTCACGC	53	1
Rv0576	+	669837	MSMEG_6832	hypothetical protein	1.80776	CGACATGC	19	1
Rv0777	+	869997	MSMEG_5847	adenylosuccinate lyase	-0.438512	CGATACGC	12	1
Rv3214	+	3591629	MSMEG_1926	acid phosphatase	-0.339352	CGACAGGC	47	1
Rv1833c	-	2079806				CGTCACGC	53	1
Rv0384c	-	462022	MSMEG_0732	chaperone ClpB	-0.0351298	CGACAAGC	13	1
Rv1283c	-	1437137	MSMEG_4995	oligopeptide transporter permease AppB	-1.38008	CGGCACGC	31	1
Rv0049	+	52810	MSMEG_6901	hypothetical protein	1.26733	CTACACGC	0	1
Rv0908	+	1011708	MSMEG_5636	P-type ATPase - metal cation transport	-0.9662	CGACAAGC	27	1
Rv0889c	-	989885	MSMEG_5676	citrate synthase 2	-0.495355	CGGCACGC	49	1
Rv0363c	-	442325	MSMEG_0752	fructose-bisphosphate aldolase	-0.23122	CGACAAGC	32	1
Rv2144c	-	2404548	MSMEG_4216	hypothetical protein	-0.318928	GGACACGC	49	1
Rv1220c	-	1364177	MSMEG_5073	O-methyltransferase, family protein 3	-2.43158	CGACATGC	27	1
Rv3526	+	3962411	MSMEG_5925	3-ketosteroid-9-alpha-monooxygenase oxygenase subunit	0.0359767	CGACACGA	10	1
Rv2268c	-	2544305				CGAAACGC	52	1
Rv2779c	-	3086786	MSMEG_2660	AsnC family transcriptional regulator	-0.43067	CGACGCGC	39	1
Rv3528c	-	3965224				CGAGACGC	1	1
Rv1055	+	1177206				GGACACGC	11	1
Rv0312	+	380522	MSMEG_0638	hypothetical protein	0.257764	CGACCCGC	13	1
Rv3893c	-	4376029				CGACTCGC	20	1
Rv2312	+	2584451				CGACTCGC	27	1
Rv0384c	-	462038	MSMEG_0732	chaperone ClpB	-0.0351298	CGACAAGC	3	1
Rv2927c	-	3241995	MSMEG_2416	hypothetical protein	-4.53816	CGACACAC	52	1
Rv2587c	-	2915773	MSMEG_2961	preprotein translocase subunit SecD	-0.474496	CGACGCGC	30	1
Rv3208A	-	3585987	MSMEG_1934	ATP-binding protein	-0.66362	TGACACGC	3	1
Rv0872c	-	970282				CGACCCGC	25	1
Rv2614c	-	2943305	MSMEG_2931	threonyl-tRNA synthetase	-0.439214	CGACACGT	12	1
Rv1085c	-	1210523	MSMEG_5257	hemolysin III family channel protein	-0.447792	CGACACCC	3	1
Rv0563	+	653837	MSMEG_1134	heat shock protein HtpX	-0.256141	GGACACGC	4	1
Rv2876	+	3187620	MSMEG_2575	hypothetical protein	-0.682211	CGACCCGC	17	1
Rv1888c	-	2138123				CGACGCGC	20	1
Rv0899	+	1002764				CGAGACGC	12	1
Rv3610c	-	4052931	MSMEG_6105	cell division protein	-0.5564	CGACCCGC	55	1
Rv3763	+	4208999	MSMEG_6316	lipoprotein LpqH	0.960422	CGACAGGC	1	1
Rv3206c	-	3583759	MSMEG_1937	adenylyltransferase/sulfurtransferase MoeZ	-0.428867	CGACGCGC	10	1
Rv1475c	-	1666097	MSMEG_3143	aconitate hydratase	-0.3517	CGACACGG	11	1
Rv2749	+	3062454	MSMEG_2688	antibiotic biosynthesis monooxygenase domain-containing protein	-1.11913	CGTCACGC	16	1
Rv1267c	-	1417399	MSMEG_1963	transcriptional regulatory protein	-0.114046	CGACACCC	9	1
Rv0585c	-	684328	MSMEG_1199	hypothetical protein	-1.16929	CGACACCC	32	1
Rv0856	+	952769				CGACGCGC	7	1
Rv3373	+	3787669				CGAGACGC	7	1
Rv3528c	-	3965250				CGAGACGC	27	1
Rv3206c	-	3583768	MSMEG_1937	adenylyltransferase/sulfurtransferase MoeZ	-0.428867	CGACGCGC	19	1
Rv1303	+	1459707	MSMEG_4943	hypothetical protein	-0.0839225	CGATACGC	41	1
Rv2590	+	2917812	MSMEG_2956	NAD dependent epimerase/dehydratase	-0.568806	CGGCACGC	13	1
Rv2969c	-	3324538	MSMEG_2410	serine-threonine protein kinase	-0.485582	CGACAAGC	25	1
Rv3509c	-	3938486	MSMEG_4348	hypothetical protein	0.0337902	CCACACGC	54	1
Rv3789	+	4235310	MSMEG_6372	membrane protein	0.122408	CGCCACGC	3	1
Rv1632c	-	1836896	MSMEG_3817	hypothetical protein	-0.41411	CGGCACGC	29	1
Rv1298	+	1455096	MSMEG_4951	50S ribosomal protein L31	-0.652245	CGGCACGC	0	1
Rv3176c	-	3545368				CGACACGT	16	1
Rv2954c	-	3307461				CGATACGC	11	1
Rv2741	+	3053844				CGACACGA	8	1
Rv3898c	-	4384058				CGACGCGC	23	1
Rv2965c	-	3318889	MSMEG_2414	phosphopantetheine adenylyltransferase	-0.592725	CGACACCC	53	1
Rv1818c	-	2062749				CGATACGC	11	1
Rv1386	+	1561385				CGTCACGC	52	1
Rv1857	+	2104903	MSMEG_2016	molybdate ABC transporter periplasmic molybdate-binding protein	-0.446414	CGACGCGC	17	1
Rv2485c	-	2794071				CCACACGC	48	1
Rv0355c	-	434762				CGACACTC	47	1
Rv2927c	-	3242049	MSMEG_2416	hypothetical protein	-4.53816	CGACACAC	2	1
Rv0467	+	557436	MSMEG_0911	isocitrate lyase	0.630316	TGACACGC	51	1
Rv2737c	-	3051516	MSMEG_2723	recombinase A	1.21345	CCACACGC	52	1
Rv1272c	-	1422397	MSMEG_5009	ABC transporter	-0.445186	CGAAACGC	15	1
Rvnt30	+	2835398				CGCCACGC	19	1
Rv1458c	-	1644366	MSMEG_3119	ABC transporter ATP-binding protein	-0.291502	CGACCCGC	42	1
Rv1768	+	2000507				CGAAACGC	39	1
Rvnt30	+	2835386				CGCCACGC	7	1
Rv1876	+	2125229	MSMEG_3564	bacterioferritin	-0.586967	CGGCACGC	27	1
Rv1516c	-	1708652				CGCCACGC	48	1
Rv2737c	-	3051545	MSMEG_2723	recombinase A	1.21345	CGACGCGC	54	1
Rv1107c	-	1234356	MSMEG_5227	exodeoxyribonuclease VII small subunit	-0.983097	CGCCACGC	33	1
Rv1981c	-	2225322				CGACACGA	49	1
Rv2869c	-	3181901	MSMEG_2579	zinc metalloprotease	-0.520978	CGACGCGC	9	1
Rv3809c	-	4273615	MSMEG_6404	UDP-galactopyranose mutase	0.0240435	CCACACGC	44	1
Rv1649	+	1858593	MSMEG_3778	phenylalanyl-tRNA synthetase subunit alpha	0.135551	CGTCACGC	25	1
Rv3681c	-	4121698	MSMEG_6199	transcription factor WhiB	-0.171191	CGGCACGC	33	1
Rv2080	+	2337158				CGACGCGC	48	1
Rv1592c	-	1793892	MSMEG_3197	lipase	-0.603224	CGCCACGC	49	1
Rv1341	+	1507421	MSMEG_4899	non-canonical purine NTP pyrophosphatase, RdgB/HAM1 family protein	0.154868	CGACACGT	9	1
Rv1095	+	1222844	MSMEG_5247	PhoH family protein	-1.82762	CGACATGC	17	1
Rv1500	+	1690688				CGAAACGC	15	1
Rv3766	+	4212127				CGATACGC	30	1
Rv3516	+	3952368	MSMEG_5915	enoyl-CoA hydratase	-0.474888	CGACACGG	10	1
Rv3338	+	3723728	MSMEG_1655	alpha/beta hydrolase	-0.226199	CGATACGC	16	1
Rv0740	+	831599				CGGCACGC	10	1
Rvnt24	-	2582025				GGACACGC	19	1
Rv0018c	-	23371	MSMEG_0033	protein phosphatase 2C	1.41885	CGGCACGC	56	1
Rv1449c	-	1630394	MSMEG_3103	transketolase	-0.683513	CGACCCGC	34	1
Rv2026c	-	2272945	MSMEG_3940	universal stress protein family protein	-1.65013	CGGCACGC	53	1
Rv2289	+	2561476				CGGCACGC	7	1
Rv0740	+	831574				CGGCACGC	15	1
Rv2053c	-	2313257	MSMEG_3862	FxsA protein	-0.161351	CGATACGC	11	1
Rv2919c	-	3231291	MSMEG_2426	nitrogen regulatory protein P-II	-0.223081	CGACAGGC	41	1
Rv0740	+	831539				CGACACGT	24	1
Rv1111c	-	1238451	MSMEG_5223	hypothetical protein	-0.782936	CGACTCGC	11	1
Rv3435c	-	3855053				CGACAAGC	0	1
Rv2865	+	3177273				CGACACAC	6	1
Rv0900	+	1003536				CGACAAGC	19	1
Rv3557c	-	3997901	MSMEG_6009	TetR family transcriptional regulator	-0.281343	CGACGCGC	2	1
Rv0900	+	1003513				CGACAAGC	4	1
Rv2314c	-	2587583	MSMEG_4463	CalR5 protein	-0.817662	CGACATGC	18	1
Rv3859c	-	4336375	MSMEG_6459	ferredoxin-dependent glutamate synthase 1	0.245418	CGCCACGC	43	1
Rv1366	+	1538093				CGCCACGC	52	1
Rv3057c	-	3418966	MSMEG_1011	short chain dehydrogenase	-0.612076	CGGCACGC	39	1
Rv1881c	-	2132634				CGACGCGC	3	1
Rv3510c	-	3939579	MSMEG_2232	amidohydrolase	-0.136017	CGACACGG	39	1
Rv2930	+	3243367				CGGCACGC	56	1
Rv2236c	-	2509715	MSMEG_4310	cobalamin biosynthesis protein	-0.0497187	AGACACGC	56	1
Rv3133c	-	3500269	MSMEG_5244	DevR family transcriptional regulator	-0.87886	CGGCACGC	10	1
Rv1321	+	1483915	MSMEG_4923	hypothetical protein	-0.300093	CGACACCC	4	1
Rv3916c	-	4405547	MSMEG_6936	hypothetical protein	1.98381	TGACACGC	47	1
Rv1548c	-	1753715				CGACCCGC	31	1
Rv3801c	-	4263454	MSMEG_6393	long-chain-fatty-acid--CoA ligase	0.234448	CGACACCC	0	1
Rv1261c	-	1410372	MSMEG_5030	hypothetical protein	-0.155363	CGACATGC	0	1
Rv3077	+	3439090	MSMEG_1286	sulfatase	0.181929	CGACACTC	21	1
Rv1664	+	1887556				CGACGCGC	12	1
Rv0484c	-	574279	MSMEG_0930	serine 3-dehydrogenase	-0.459166	CGACAGGC	1	1
Rv1706A	-	1935139				CGGCACGC	43	1
Rv3276c	-	3660426	MSMEG_1819	5-(carboxyamino)imidazole ribonucleotide synthase	-0.379794	CGAAACGC	52	1
Rv2400c	-	2698237	MSMEG_4533	sulfate-binding protein	-0.346282	CGACACAC	40	1
Rv2696c	-	3014147	MSMEG_2766	hypothetical protein	-0.465681	AGACACGC	27	1
Rv0030	+	32680				CGACGCGC	17	1
Rv0844c	-	941659	MSMEG_0105	LuxR family transcriptional regulator	1.46631	CGACACGT	27	1
Rv1891	+	2139169	MSMEG_3686	hypothetical protein	-0.354962	CGCCACGC	11	1
Rv1677	+	1901176				CGACTCGC	8	1
Rv2737c	-	3052000	MSMEG_2723	recombinase A	1.21345	CGACGCGC	43	1
Rv3260c	-	3640731	MSMEG_1831	transcription factor WhiB	-3.61102	AGACACGC	18	1
Rv3586	+	4027280	MSMEG_6080	DNA integrity scanning protein DisA	0.277246	CGACACCC	0	1
Rv2239c	-	2512280	MSMEG_4321	hypothetical protein	-0.591877	CGACACAC	48	1
Rv3812	+	4275938				CGACCCGC	6	1
Rv3834c	-	4309562	MSMEG_6413	seryl-tRNA synthetase	0.440093	CGCCACGC	46	1
Rvnt11	+	923338				CGATACGC	42	1
Rv0037c	-	41904	MSMEG_6922	transporter major facilitator family protein	2.93995	CGACGCGC	41	1
Rv2234	+	2506428	MSMEG_4309	low molecular weight protein-tyrosine-phosphatase	-0.311308	CGACACGA	21	1
Rv3895c	-	4382679				CGACGCGC	43	1
Rv1692	+	1915949	MSMEG_3753	hydrolase	-0.717794	CGACAGGC	18	1
Rv2702	+	3016094	MSMEG_2760	polyphosphate glucokinase	-0.164351	CGACCCGC	49	1
Rv0670	+	768995	MSMEG_1383	endonuclease IV	0.391066	CGATACGC	12	1
Rv1405c	-	1582773				CGCCACGC	6	1
Rv1524	+	1717911	MSMEG_0385	glycosyl transferase family protein	0.507008	CGACACTC	39	1
Rv2072c	-	2330963	MSMEG_3878	precorrin-6Y C5,15-methyltransferase	-0.717425	CGACACGG	9	1
Rv1707	+	1934048	MSMEG_1235	sulfate permease	0.404642	CGACACAC	3	1
Rv3355c	-	3770649				GGACACGC	21	1
Rv0140	+	166064	MSMEG_6469	hypothetical protein	0.0381876	CGACACCC	27	1
Rv2162c	-	2425696				CGGCACGC	56	1
Rv1156	+	1281429	MSMEG_5156	base excision DNA repair protein, HhH-GPD family protein	-0.62267	CGACAAGC	6	1
Rv0064	+	67728				CGACCCGC	17	1
Rv1247c	-	1390145				CGACTCGC	54	1
Rv1141c	-	1269920	MSMEG_5185	enoyl-CoA hydratase	0.900094	CGACACTC	17	1
Rv2404c	-	2704159	MSMEG_4556	GTP-binding protein LepA	-0.324547	CGACACGG	20	1
Rv3406	+	3824407	MSMEG_3870	alpha-ketoglutarate-dependent taurine dioxygenase	0.203875	CGACGCGC	7	1
Rv0043c	-	49027	MSMEG_6908	HTH-type transcriptional regulator	1.60109	CGACACAC	24	1
Rv3646c	-	4088188	MSMEG_6157	DNA topoisomerase I	0.0774221	CGACCCGC	26	1
Rv1184c	-	1326552	MSMEG_0412	hypothetical protein	0.0412223	CAACACGC	45	1
Rv1227c	-	1371766	MSMEG_0864	membrane flanked domain-containing protein	-0.0432219	CGACACGA	20	1
Rv1337	+	1503411	MSMEG_4904	rhomboid family protein	-0.360097	CGACTCGC	32	1
Rv1141c	-	1269958	MSMEG_5185	enoyl-CoA hydratase	0.900094	CGACACTC	21	1
Rv2183c	-	2446791	MSMEG_4249	hypothetical protein	-0.291446	CGACGCGC	26	1
Rv0218	+	259938	MSMEG_0998	oxidoreductase, molybdopterin binding	-0.282276	CGGCACGC	15	1
Rv3680	+	4118779	MSMEG_6195	ion-transporting ATPase	-0.364467	CGTCACGC	14	1
Rv0360c	-	439788	MSMEG_0754	hypothetical protein	-0.530449	CGAGACGC	49	1
Rv0137c	-	166341	MSMEG_6477	methionine sulfoxide reductase A	0.422328	CGACACAC	0	1
Rv3406	+	3824234	MSMEG_3870	alpha-ketoglutarate-dependent taurine dioxygenase	0.203875	CGTCACGC	4	1
Rv1531	+	1731373	MSMEG_4839	carboxymuconolactone decarboxylase	-1.27861	CGACACGA	50	1
Rv1813c	-	2057220				CGACCCGC	26	1
Rv1667c	-	1895342				CGCCACGC	17	1
Rv0787	+	880342	MSMEG_6455	hypothetical protein	0.88691	CGACACCC	21	1
Rv2286c	-	2560687				CGACACCC	25	1
Rv3422c	-	3841394	MSMEG_1577	hypothetical protein	-0.348422	CGACACGA	13	1
Rv0049	+	51622	MSMEG_6901	hypothetical protein	1.26733	CGAAACGC	15	1
Rv3821	+	4284764	MSMEG_0413	hypothetical protein	-0.174669	CGACACGG	3	1
Rv3809c	-	4274715	MSMEG_6404	UDP-galactopyranose mutase	0.0240435	CGACACGG	3	1
Rv2846c	-	3155871	MSMEG_2619	efflux protein	-0.593847	CGACCCGC	47	1
Rv1746	+	1970897	MSMEG_3677	serine/threonine protein kinase	-0.488314	CGACAGGC	27	1
Rv3809c	-	4274723	MSMEG_6404	UDP-galactopyranose mutase	0.0240435	CGACACGG	11	1
Rv0270	+	323317	MSMEG_0599	acyl-CoA synthetase	-0.651614	CGACGCGC	15	1
Rv0221	+	262812	MSMEG_0290	acyltransferase	1.54926	CGACGCGC	17	1
Rv2436	+	2731967	MSMEG_4585	ribokinase	-1.94693	CGTCACGC	0	1
Rv3462c	-	3881917	MSMEG_1519	translation initiation factor IF-1	-0.194426	CGACTCGC	44	1
Rv1116A	-	1242669				CGACAGGC	27	1
Rv3760	+	4204241	MSMEG_6336	hypothetical protein	1.0281	CGACACGT	50	1
Rv0793	+	885393				CGACTCGC	31	1
Rv1412	+	1587231	MSMEG_3071	riboflavin synthase subunit alpha	-0.40842	CGTCACGC	2	1
Rv3228	+	3603377	MSMEG_1889	ribosome small subunit-dependent GTPase RsgA	-0.316764	CGACACCC	56	1
Rv3474	+	3889434				CGACACCC	24	1
Rv1430	+	1604976				CGACGCGC	5	1
Rv1618	+	1816189	MSMEG_3228	acyl-CoA thioesterase II	-0.354895	CGAGACGC	22	1
Rv0538	+	628529	MSMEG_1188	hypothetical protein	-0.39012	CGACCCGC	11	1
Rv0270	+	323020	MSMEG_0599	acyl-CoA synthetase	-0.651614	TGACACGC	16	1
Rv1375	+	1546274				CCACACGC	1	1
Rv0825c	-	921133	MSMEG_5768	hypothetical protein	-0.447857	CGACCCGC	45	1
Rv2995c	-	3355069	MSMEG_2379	3-isopropylmalate dehydrogenase	-0.537982	CGATACGC	11	1
Rv0012	+	12486	MSMEG_0027	hypothetical protein	1.77625	CGCCACGC	3	1
Rv1027c	-	1150726	MSMEG_5396	KDP operon transcriptional regulatory protein KdpE	-0.404186	CGACAAGC	25	1
Rv3597c	-	4042940	MSMEG_6092	Lsr2 protein	-0.596399	CGACAGGC	53	1
Rv2702	+	3015203	MSMEG_2760	polyphosphate glucokinase	-0.164351	CGACAAGC	6	1
Rv3753c	-	4201888	MSMEG_6328	hypothetical protein	0.0849572	GGACACGC	19	1
Rv0209	+	247333	MSMEG_0253	hypothetical protein	0.979098	CGACCCGC	16	1
Rv2112c	-	2374344	MSMEG_3897	proteasome component	-0.998355	CGACCCGC	38	1
Rv0138	+	163537	MSMEG_6475	hypothetical protein	0.0205906	CGACCCGC	6	1
Rv0358	+	435059	MSMEG_0758	hypothetical protein	0.412586	CAACACGC	6	1
Rv2112c	-	2374380	MSMEG_3897	proteasome component	-0.998355	CGACCCGC	2	1
Rv2991	+	3346147	MSMEG_0048	pyridoxamine 5'-phosphate oxidase	1.25339	CGAGACGC	46	1
Rv1785c	-	2026485				CGACATGC	7	1
Rv2401	+	2695857				CGACACGT	46	1
Rv0343	+	410874	MSMEG_0698	isoniazid inductible protein IniC	-0.154608	CGACACGG	0	1
Rv1353c	-	1521874	MSMEG_2225	TetR family transcriptional regulator	-0.415817	CGGCACGC	36	1
Rv1690	+	1913623				CGACACGT	15	1
Rv0551c	-	644831	MSMEG_1098	acyl-CoA synthetase	-0.1329	TGACACGC	30	1
Rv0165c	-	196992	MSMEG_0130	GntR family transcriptional regulator	1.32685	CGACCCGC	33	1
Rv1349	+	1513534	MSMEG_6553	ABC transporter ATP-binding protein	-0.346675	CGACACGT	16	1
Rv2689c	-	3009209	MSMEG_2773	RNA methyltransferase	-0.0692368	CGCCACGC	29	1
Rv0960	+	1071341				CGACCCGC	11	1
Rv2560	+	2877867	MSMEG_5268	hypothetical protein	-0.981805	CGACACGG	4	1
Rv3763	+	4206785	MSMEG_6316	lipoprotein LpqH	0.960422	CGCCACGC	10	1
Rv3570c	-	4014541	MSMEG_6038	pigment production hydroxylase	-0.0826817	CGACTCGC	36	1
Rv0939	+	1046136	MSMEG_6588	fumarylacetoacetate	1.29013	CGACAGGC	46	1
Rv1452c	-	1640660				CGACGCGC	55	1
Rv1347c	-	1515053	MSMEG_2128	malonyl CoA decarboxylase	-1.44299	CGACTCGC	48	1
Rv1187	+	1326894	MSMEG_5119	1-pyrroline-5-carboxylate dehydrogenase	-1.55855	CGACACGA	49	1
Rv0846c	-	946690				CGACCCGC	20	1
Rv0663	+	753640				CGACACGA	54	1
Rv1187	+	1326870	MSMEG_5119	1-pyrroline-5-carboxylate dehydrogenase	-1.55855	CGACACGA	25	1
Rv0078	+	84005				CAACACGC	15	1
Rv1075c	-	1202954	MSMEG_5272	hypothetical protein	-0.685571	CGACACGG	21	1
Rv1370c	-	1545862				CGATACGC	11	1
Rv3778c	-	4227504	MSMEG_6363	cysteine desulfurase	0.425264	CGACACGG	26	1
Rv2870c	-	3185638	MSMEG_2578	1-deoxy-D-xylulose 5-phosphate reductoisomerase	-0.739259	CAACACGC	19	1
Rv3106	+	3471371				CGGCACGC	25	1
Rv1159	+	1282306	MSMEG_5149	mannosyltransferase	-0.498419	CGACGCGC	9	1
Rv1568	+	1772686	MSMEG_3188	adenosylmethionine--8-amino-7-oxononanoate aminotransferase BioA	-0.37883	CGACAAGC	23	1
Rv1725c	-	1954532	MSMEG_5032	transcriptional regulator	-0.160231	CCACACGC	33	1
Rv2045c	-	2294067	MSMEG_3848	para-nitrobenzyl esterase	-0.664334	CGACGCGC	27	1
Rv0551c	-	645681	MSMEG_1098	acyl-CoA synthetase	-0.1329	CGACACCC	42	1
Rv3766	+	4209368				CGTCACGC	27	1
Rv1598c	-	1802553	MSMEG_3204	hypothetical protein	-0.0752224	CAACACGC	13	1
Rv3709c	-	4156729	MSMEG_6257	aspartate kinase	0.700096	CGACACGA	50	1
Rv3395A	+	3808461				CGACGCGC	12	1
Rv0838	+	931404	MSMEG_5879	D-alanyl-D-alanine dipeptidase	-1.36378	CGACAGGC	5	1
Rv3649	+	4085340	MSMEG_6160	ATP-dependent rna helicase, dead/deah box family protein	-0.142736	CGACAAGC	4	1
Rv2354	+	2632147				CGATACGC	14	1
Rv0757	+	848111	MSMEG_5872	DNA-binding response regulator PhoP	-0.495791	CGACACGA	16	1
Rv2211c	-	2480718	MSMEG_4278	glycine cleavage system aminomethyltransferase T	-0.646736	TGACACGC	11	1
Rv3425	+	3838657				CGACCCGC	20	1
Rv3389c	-	3808437				CGATACGC	11	1
Rv1374c	-	1551217				CTACACGC	21	1
Rv3476c	-	3897554	MSMEG_0985	sugar transporter family protein	-0.454362	CGGCACGC	44	1
Rv3773c	-	4222667				CGGCACGC	41	1
Rv2934	+	3258265				CGACACCC	12	1
Rv0384c	-	466008	MSMEG_0732	chaperone ClpB	-0.0351298	CGACGCGC	22	1
Rv1486c	-	1680919	MSMEG_3153	hypothetical protein	-0.454025	CGACACAC	55	1
Rvnt10	-	927932				CGACACGA	48	1
Rv2078	+	2330998				CGACGCGC	4	1
Rv3681c	-	4125797	MSMEG_6199	transcription factor WhiB	-0.171191	CGACGCGC	28	1
Rv2205c	-	2474917	MSMEG_2528	glycerate kinase	-0.661508	CGATACGC	12	1
Rv1234	+	1372454	MSMEG_5062	hypothetical protein	-0.412142	CGACAGGC	1	1
Rv3681c	-	4126112	MSMEG_6199	transcription factor WhiB	-0.171191	CGACCCGC	40	1
Rv3744	+	4190797	MSMEG_5405	ArsR family transcriptional regulator	-0.505882	CGACCCGC	7	1
Rv0505c	-	601330	MSMEG_0949	HAD-superfamily hydrolase	-0.267736	CGTCACGC	14	1
Rv1019	+	1133460	MSMEG_5424	TetR family transcriptional regulator	-0.45439	CGATACGC	17	1
Rv0985c	-	1106348	MSMEG_5482	large-conductance mechanosensitive channel	-0.846175	CGACACAC	52	1
Rv2219A	-	2492347	MSMEG_4288	integral membrane protein	-0.563713	CGACGCGC	24	1
Rv1249c	-	1399010	MSMEG_5048	hypothetical protein	-0.107894	CTACACGC	10	1
Rv1486c	-	1681966	MSMEG_3153	hypothetical protein	-0.454025	CGAAACGC	53	1
Rv1357c	-	1531323				GGACACGC	14	1
Rv0385	+	457026	MSMEG_0719	flavohemoprotein	0.0313075	CGACGCGC	47	1
Rv1532c	-	1738671	MSMEG_4984	hypothetical protein	-0.122081	CGACTCGC	3	1
Rv2122c	-	2386067	MSMEG_4181	phosphoribosyl-ATP pyrophosphatase	-0.526284	CGACAAGC	15	1
Rv2970A	+	3320642				CGACAGGC	15	1
Rv0095c	-	110563				CGACAGGC	27	1
Rv2277c	-	2555477				CGACATGC	27	1
Rv0274	+	324567	MSMEG_0608	glyoxalase	-0.247862	CGACCCGC	52	1
Rv3029c	-	3394757	MSMEG_2351	electron transfer flavoprotein subunit beta	-0.720458	CGATACGC	40	1
Rv2853	+	3156161				CGAAACGC	4	1
Rv2170	+	2425719	MSMEG_4238	hypothetical protein	-0.453945	CGACACGT	17	1
Rv3181c	-	3556687				CGGCACGC	55	1
Rv1589	+	1783647	MSMEG_3194	biotin synthase	-0.095728	CGACACCC	15	1
Rv0049	+	46021	MSMEG_6901	hypothetical protein	1.26733	CGATACGC	41	1
Rv2170	+	2425368	MSMEG_4238	hypothetical protein	-0.453945	CGGCACGC	2	1
Rv0403c	-	490645				CGACCCGC	49	1
Rv1159A	-	1293914	MSMEG_5150	4a-hydroxytetrahydrobiopterin dehydratase	-0.398412	CGCCACGC	22	1
Rv2097c	-	2364239	MSMEG_3890	proteasome component	-1.27236	CGGCACGC	19	1
Rv0165c	-	202928	MSMEG_0130	GntR family transcriptional regulator	1.32685	CGAAACGC	2	1
Rv3667	+	4099647	MSMEG_6179	acetyl-coenzyme A synthetase	-0.839546	CGACTCGC	15	1
Rv1529	+	1721142				CGACACGT	14	1
Rv0495c	-	594779	MSMEG_0938	hypothetical protein	-0.695764	CGACACGA	18	1
Rv3908	+	4384129	MSMEG_6927	MutT/nudix family protein	1.59173	CGCCACGC	15	1
Rv0193c	-	236005				CAACACGC	3	1
Rv3437	+	3847288				CGACAGGC	15	1
Rv3437	+	3847272				CGACAGGC	1	1
Rv2799	+	3096959	MSMEG_2645	hypothetical protein	-0.224213	CGTCACGC	55	1
Rv1044	+	1156206				CGATACGC	41	1
Rv0095c	-	117506				CGACACGT	25	1
Rv1963c	-	2219251	MSMEG_0815	TetR family transcriptional regulator	-0.173295	CGACACAC	35	1
Rv3144c	-	3525184				CGACCCGC	50	1
Rv3862c	-	4355210	MSMEG_0051	transcription factor WhiB family protein	0.39221	CCACACGC	26	1
Rv1785c	-	2044748				AGACACGC	43	1
Rv2927c	-	3273325	MSMEG_2416	hypothetical protein	-4.53816	CGAAACGC	6	1
Rv code	strand	TSS	MSMEG_code	product	log2(McdR/Vec)	McdR binding site	distance between McdR binding site and TSS*	Number of bases mismatched with McdR motif
Rv0996	+	1112311	MSMEG_5468	hypothetical protein	-4.35328	AATTACAGGTGTGTAATT	17	0
Rv3261	+	3640445	MSMEG_1830	LPPG:FO 2-phospho-L-lactate transferase	0.115066	AATGACACTGATGTGATT	68	0
Rv3260c	-	3640376	MSMEG_1831	transcription factor WhiB2	-3.61102	AATCACATCAGTGTCATT	1	0
Rv1158c	-	1284890		hypothetical protein		AATGCCACACGTGTCACT	44	2
Rv3511	+	3939558		PE-PGRS family protein PE_PGRS55		AATTACACGGGTGGTACT	59	2
Rv2145c	-	2405545	MSMEG_4217	cell wall synthesis protein Wag31	-0.562349	AATCTAAGGATTGTGATT	21	2
Rv3510c	-	3939482	MSMEG_2232	hypothetical protein	-0.136017	AGTACCACCCGTGTAATT	19	2
Rv1492	+	1681857	MSMEG_3158	methylmalonyl-CoA mutase small subunit	-0.776918	ACTACCAGTACTGTGATT	13	2
Rv2077A	-	2336449		hypothetical protein		AATCACGGCGGTGTGTTT	1	2
Rv1166	+	1294168	MSMEG_5130	monoacyl phosphatidylinositol tetramannoside-binding protein LpqW	-0.132942	AATCACCGTCGTGCCATT	1	2
* TSSs were characterized in previous publications (Shell et al., PLoS Genet, 11, e1005641)
