# Supplementary material for: A Feedback Regulatory Loop Containing McdR and WhiB2 Controls Cell Division and DNA Repair in Mycobacteria
Source: mBio. 2022 Mar 31;13(2):e03343-21. doi: 10.1128/mbio.03343-21 (PMC9040748; doi:10.1128/mbio.03343-21)
Supplement: TABLE S1 [file mbio.03343-21-st001.xlsx]

## Sheet: Table S1
	Table S1. The strains, plasmids and perimers used in this study.
	Strains	Characters	Source
	E. coli DH5α	Cloning construction	Invitrogen
	E. coli K-12 ΔlacZ	E. coli K-12 ΔlacZ, promoter activity analysis	Yangbo Hu et al., Molecular Microbiology, 2016
	K-12 mcdRp-lacZ	E. coli K-12 ΔlacZ, harbored pZT100-mcdRp-lacZ, KanR	This study
	E. coli BL21(DE3)	Protein expression	Invitrogen
	Mycobacterium smegmatis MC2 155	Ms parent strain	Jiaoyu Deng (Wuhan institute of virology,CAS)
	Mycobacterium marinum M ATCC BAA-533	Mm parent strain	Jun Liu (University of Toronto, Canada)
	Mycobacterium tuberculosis H37Ra	Mtb H37Ra strain	Jiaoyu Deng (Wuhan institute of virology,CAS)
	Ms-mcdR	Ms ∆MSMEG_3644, complemented McdR, KanR	This study
	Ms ∆mcdR/pMV306-Kan-McdR-D26A	Ms ∆mcdR, complemented McdR with a D26A mutation, KanR	This study
	Ms ∆mcdR/pMV306-Kan-McdR-I73S	Ms ∆mcdR, complemented McdR with a I73S mutation, KanR	This study
	Ms ∆mcdR/pMV306-Kan-McdR-I76V	Ms ∆mcdR, complemented McdR with a I76V mutation, KanR	This study
	Ms ∆mcdR/pMV306-Kan-McdR-T77P	Ms ∆mcdR, complemented McdR with a T77P mutation, KanR	This study
	Ms ∆mcdR/pMV306-Kan-McdR-Q80R	Ms ∆mcdR, complemented McdR with a Q80R mutation, KanR	This study
	Ms ∆mcdR/pMV306-Kan-McdR-A85V	Ms ∆mcdR, complemented McdR with a A85V mutation, KanR	This study
	Ms ∆mcdR/pMV306-Kan-McdR-V90A	Ms ∆mcdR, complemented McdR with a V90A mutation, KanR	This study
	Ms ∆mcdR/pMV306-Kan-McdR-A97V	Ms ∆mcdR, complemented McdR with a A97S mutation, KanR	This study
	Plasmids	Application	Reference
	pUV15TetORm	protein overexpression plasmid, HygR	Sabine Ehrt et al., Nucleic Acids Research, 2005
	pUV15TetORm-McdR_Rv	overexpression of McdR in mycobacteria, HygR	This study
	pUV15TetORm-McdR_Mm	overexpression of McdR in mycobacteria, HygR	This study
	pUV15TetORm-McdR_Ms	overexpression of McdR in mycobacteria, HygR	This study
	pUV15TetORm-WhiB2_Rv	overexpression of WhiB2 in mycobacteria, HygR	This study
	pUV15TetORm-Rv1044	overexpression of Rv1044 in mycobacteria, HygR	This study
	pUV15TetORm-Rv1828	overexpression of Rv1828 in mycobacteria, HygR	This study
	pUV15TetORm-Rv3681c	overexpression of Rv3681c in mycobacteria, HygR	This study
	pUV15TetORm-Rv3736	overexpression of Rv3736 in mycobacteria, HygR	This study
	pUV15TetORm-Rv3830c	overexpression of Rv3830c in mycobacteria, HygR	This study
	pUV15TetORm-Rv0827c	overexpression of Rv0827c in mycobacteria, HygR	This study
	pUV15TetORm-Rv0737	overexpression of Rv0737 in mycobacteria, HygR	This study
	pUV15TetORm-WhiB2_Rv-4CS	overexpression of WhiB2-4CS in mycobacteria, HygR	This study
	pET21a-McdR	McdR (His-tag at C-terminal ) expression plasmid, AmpR	This study
	pET21a-McdR-SH	McdR (Twin-Strep tag and His-tag at C-terminal ) expression plasmid, AmpR	This study
	pNILRB4-mcdR	construction of mcdR mutant	This study
	pMV306-Kan-mcherry	promoter activity analysis, no promoter, KanR	Yan Zhu et al., Journal of Bacteriology, 2017
	pMV306-Hyg-mcherry	promoter activity analysis, no promoter, HygR	Yan Zhu et al., Journal of Bacteriology, 2017
	pMV306-Kan-whib2p-WT-mcherry	whib2p-WT promoter activity analysis, KanR	This study
	pMV306-Kan-whib2p-M1-mcherry	the McdR binding sequence "AATCACATCAGTGTCATT" mutates to "AATCACATCAGGAGCCCC", KanR	This study
	pMV306-Kan-whib2p-M2-mcherry	the McdR binding sequence "AATCACATCAGTGTCATT" mutates to "CCTCGACTCAGTGTCATT", KanR	This study
	pMV306-Kan-whib2p-M3-mcherry	the McdR binding sequence "AATCACATCAGTGTCATT" mutates to "AATCACAAGACTGTCATT", KanR	This study
	pMV306-Kan-whib2p-M4-mcherry	the McdR binding sequence "AATCACATCAGTGTCATT" mutates to "AATCACATCATGTCATT", KanR	This study
	pMV306-Kan-whib2p-M5-mcherry	the McdR binding sequence "AATCACATCAGTGTCATT" mutates to "AATCACATCAGATGTCATT", KanR	This study
	pMV306-Kan-mcdRp-mcherry	mcdRp promoter activity analysis, KanR	This study
	pMV306-Kan-mcdRp-M1-mcherry	the -10A "TACTTT"mutate to "GCCTTT", KanR	This study
	pMV306-Kan-mcdRp-M2-mcherry	the -10B "TATGCT"mutate to "GCTGCT", KanR	This study
	pMV306-Kan-mcdRp-M3-mcherry	mcdR promoter with region_1 truncation, KanR	This study
	pMV306-Kan-mcdRp-M4-mcherry	mcdR promoter with region_1 and region_2 truncation, KanR	This study
	pMV306-Kan-mcdRp-M5-mcherry	the region_2 "CGACACGC" mutates to "GCTGTGCG", KanR	This study
	pMV261-Hyg-mcherry	promoter activity analysis, no promoter, HygR	Zhongwei Wang et al., Molecular Microbiology, 2018
	pMV261-Hyg-whiB2p-mcherry	whiB2 promoter activity analysis, HygR	This study
	pMV261-Hyg-imuAp-mcherry	imuA/B operon promoter activity analysis, HygR	This study
	pMV306-Hyg-McdR	complement McdR, HygR	This study
	pMV306-Kan-McdR	complement McdR, KanR	This study
	pMV306-Kan-McdR-D26A	complement McdR with a D26A mutation, KanR	This study
	pMV306-Kan-McdR-I73S	complement McdR with a I73S mutation, KanR	This study
	pMV306-Kan-McdR-I76V	complement McdR with a I76V mutation, KanR	This study
	pMV306-Kan-McdR-T77P	complement McdR with a T77P mutation, KanR	This study
	pMV306-Kan-McdR-Q80R	complement McdR with a Q80R mutation, KanR	This study
	pMV306-Kan-McdR-A85V	complement McdR with a A85V mutation, KanR	This study
	pMV306-Kan-McdR-V90A	complement McdR with a V90A mutation, KanR	This study
	pMV306-Kan-McdR-A97V	complement McdR with a A97S mutation, KanR	This study
	pZT100-mcdRp-lacZ	mcdRp promoter activity analysis, KanR	This study
	pTetInt-dCas9	dCas9 expression plasmid, KanR	Eira Choudhary et al., Nat Commun. 2015
	pGrna2	sgRNA expression plasmid, empty vector, HygR	Eira Choudhary et al., Nat Commun. 2015
	pGrna2-MsmcdR	sgRNA expression plasmid, sgRNA targeting Ms mcdR gene (MSMEG_3644), HygR	This study
	Primers	Sequence ( 5' → 3' )	Application
	pMV306-Kan-McdR-F	AGTGAGCTGATACCGCTCCTGACGATTTCAAGGCCACCTAGCGC	complement of McdR or its derivants
	pMV306-Kan-McdR-R	GTCGACATCGATAAGCTTCTAGCCGATCTTGCGGTCGCGATG
	pMV306-Kan-McdR-D26A-F	CCAGCTCGCCTTTGCTGACCACACGGGCACTGC
	pMV306-Kan-McdR-D26A-R	TCAGCAAAGGCGAGCTGGTCTTGACGTGGCTGCTC
	pMV306-Kan-McdR-I73S-F	CCTGCCAGAGCGCTGGGATCACCTACCGCCAGCTC
	pMV306-Kan-McdR-I73S-R	TCCCAGCGCTCTGGCAGGCGCTCGGTCCGCG
	pMV306-Kan-McdR-I76V-F	TCGCTGGGGTCACCTACCGCCAGCTCGACTATTG
	pMV306-Kan-McdR-I76V-R	GGTAGGTGACCCCAGCGATCTGGCAGGCGCTC
	pMV306-Kan-McdR-T77P-F	GCTGGGATCCCCTACCGCCAGCTCGACTATTGGG
	pMV306-Kan-McdR-T77P-R	GCGGTAGGGGATCCCAGCGATCTGGCAGGCG
	pMV306-Kan-McdR-Q80R-F	CCTACCGCCGGCTCGACTATTGGGCGCGCACATC
	pMV306-Kan-McdR-Q80R-R	AGTCGAGCCGGCGGTAGGTGATCCCAGCGATCTG
	pMV306-Kan-McdR-A85V-F	CTATTGGGTGCGCACATCGTTGGTTGTGCCGTC
	pMV306-Kan-McdR-A85V-R	GATGTGCGCACCCAATAGTCGAGCTGGCGGTAGG
	pMV306-Kan-McdR-V90A-F	CATCGTTGGCTGTGCCGTCGATCCGTAGTGCGG
	pMV306-Kan-McdR-V90A-R	GACGGCACAGCCAACGATGTGCGCGCCCAATAG
	pMV306-Kan-McdR-A97V-F	TCCGTAGTGCGGCAGGATCCGGCAGCCAGC
	pMV306-Kan-McdR-A97V-R	GATCCTGCCGCACTACGGATCGACGGCACAACCAACG
	pUV15TetORm-WhiB2_Rv-F	CCTTAATTAAGAAGGAGATATACATATGGTTCCCGAGGCGCCGGCGCCA	overexpression of WhiB2
	pUV15TetORm-WhiB2_Rv-R	TAATGATATCTCAGATGATCCCGCGTTTGAGGCG
	pUV15TetORm-Rv1044-F	CCTTAATTAAGAAGGAGATATACATATGTGTGCAAAACCGTATCTAATTG	overexpression of Rv1044
	pUV15TetORm-Rv1044-R	TAATGATATCTCACGCCGATGCTCGCTTCGGC
	pUV15TetORm-Rv1828-F	CCTTAATTAAGAAGGAGATATACATATGAGCGCACCCGATAGCCCCGC	overexpression of Rv1828
	pUV15TetORm-Rv1828-R	TAATGATATCTCAGCGGTGAAGAACGTCGCGAAC
	pUV15TetORm-Rv3681c-F	CCTTAATTAAGAAGGAGATATACATATGTCAGGAACCCGTCCAGCCGC	overexpression of Rv3681
	pUV15TetORm-Rv3681c-R	TAATGATATCCTATCCGGCGGTGCCGGTGCGG
	pUV15TetORm-Rv3736-F	CCTTAATTAAGAAGGAGATATACATATGTCCGTGGTGCGCGGGACC	overexpression of Rv3736
	pUV15TetORm-Rv3736-R	TAATGATATCTCAGCAGGATACTGAGACGTTACC
	pUV15TetORm-Rv3830c-F	CCTTAATTAAGAAGGAGATATACATATGGTCCGGCCCCCGCAGACGG	overexpression of Rv3830c
	pUV15TetORm-Rv3830c-R	TAATGATATCTTATGACGAAACTGTGAGGGTGGTCC
	pUV15TetORm-Rv0827c-F	CCTTAATTAAGAAGGAGATATACATATGTACGCAGATAGTGGACCTGAC	overexpression of Rv0827c
	pUV15TetORm-Rv0827c-R	TAATGATATCTTACCCGACATCCTTGGTAGCCG
	pUV15TetORm-Rv0737-F	CCTTAATTAAGAAGGAGATATACATATGGCCTCAGATAATCGCGACCCC	overexpression of Rv0737
	pUV15TetORm-Rv0737-R	TAATGATATCTCAAAAGTCGCCGGCGTTGCGCCG
	pUV15TetORm-McdR_Rv-F	CCTTAATTAAGAAGGAGATATACATATGACGCAGCTAGTGACAAGAGCGCGA	overexpression of McdR from Mtb
	pUV15TetORm-McdR_Rv-R	TAATGATATCCTAGCCGATCTTGCGGTCGCGATGC
	pUV15TetORm-McdR_Mm-F	CCTTAATTAAGAAGGAGATATACATATGGTTGCCGAGGCAGCCAGTGACG	overexpression of McdR from Mm
	pUV15TetORm-McdR_Mm-R	TAATGATATCTCAGCCGATCTTGCGGTCTCGATGCTTG
	pUV15TetORm-McdR_Ms-F	CCTTAATTAAGAAGGAGATATACATATGGATCTGACCACTGGGGCAGAGCCA	overexpression of McdR from Ms
	pUV15TetORm-McdR_Ms-R	TAATGATATCTCAGCCGATCTTGCGGTCGCGG
	pET21a-McdR-F	AGAAGGAGATATACATATGACGCAGCTAGTGACAAGAGCG	protein expression
	pET21a-McdR-R	CCTTTCGGGCTTTGTTATCAGTGGTGGTGGTGGTGGTGGCCGATCTTGCGGTCGCGATG
	pET21a-McdR-SH-F	CGGCAGCTGGAGCCACCCGCAGTTCGAAAAAGGTGGTGGCTCCGGTGGCGGTAGCGGCG	protein expression
	pET21a-McdR-SH-R	CTGCCTTTTTCGAACTGCGGGTGGCTCCACGCGCTGCCGCCGCTACCGCCACCGGAGCC
	pUV15TetORm-WhiB2_Rv-C27S-F	CGCTATCTGCGCAAACGGATCCCGAAG	overexpression of WhiB2-4CS
	pUV15TetORm-WhiB2_Rv-C27s-R	CCGTTTGCGCAGATAGCGCACGGTCCTGCCATTG
	pUV15TetORm-WhiB2_Rv-C50,53S-F	GGGCTCCGAGGTGCGGCACGAGTGTC
	pUV15TetORm-WhiB2_Rv-C50,53-R	TGCCGCACCTCGGAGCCCATGGAAATCTTCTTGG
	pUV15TetORm-WhiB2_Rv-C59S-F	CGAGTCTCTGGAGTACGCCCTGGCTCATGAC
	pUV15TetORm-WhiB2_Rv-C59-R	GCGTACTCCAGAGACTCGTGCCGCACCTCGC
	pMV306-Kan-whiB2p-WT-F	AGTGAGCTGATACCGCTCGCGTCCGAGTGGGCAGAATTGGC	promoter activity detection of whiB2 and its derivants
	pMV306-Kan-whiB2p-WT-R	TATGTTATATCTCCTTCTTACTCAGATGCGGTCGCAAAACTG
	pMV306-Kan-whiB2p-M1-F	AATCACATCAGGAGCCCCTCGCGGTTGGCCGGCCGG
	pMV306-Kan-whiB2p-M1-R	GGGGCTCCTGATGTGATTAGACACAAGTTGGGGACGCG
	pMV306-Kan-whiB2p-M2-F	TCTCCTCGAGTCAGTGTCATTTCGCGGTTGG
	pMV306-Kan-whiB2p-M2-R	GACACTGACTCGAGGAGACACAAGTTGGGGACGCG
	pMV306-Kan-whiB2p-M3-F	TAATCACAAGACTGTCATTTCGCGGTTGGCC
	pMV306-Kan-whiB2p-M3-R	AATGACAGTCTTGTGATTAGACACAAGTTGGGGACG
	pMV306-Kan-whiB2p-M4-F	TAATCACATCATGTCATTTCGCGGTTGGCC
	pMV306-Kan-whiB2p-M4-R	ATGACATGATGTGATTAGACACAAGTTGGGGACG
	pMV306-Kan-whiB2p-M5-F	TAATCACATCAGATGTCATTTCGCGGTTGGCC
	pMV306-Kan-whiB2p-M5-R	TGACATCTGATGTGATTAGACACAAGTTGGGGACG
	pMV306-Kan-mcdRp-F	AGTGAGCTGATACCGCTCATAAGGCCGAGCGCGGCGACGATG	promoter activity detection of mcdR and its derivant
	pMV306-Kan-mcdRp-R	ATGTTATATCTCCTTCTTTGGCTCCCCCGACAGCCATTACTGA
	pMV306-Kan-mcdRp-M1-F	CGACCGCGAGCCTTGGATCACGACCTGATAGTTAA
	pMV306-Kan-mcdRp-M1-R	CGTGATCCAAGGCTCGCGGTCGCCGGGCGCATTAGGC
	pMV306-Kan-mcdRp-M2-F	GAACAGCGGCTGCGCTCTAACACTCGGGCCCTCA
	pMV306-Kan-mcdRp-M2-R	TGTTAGAGCGCAGCCGCTGTTCGATGGGCGCGATGCT
	pMV306-Kan-mcdRp-M3-F	AGTGAGCTGATACCGCTCTGTCGACACGCCTAGCGGTTAG
	pMV306-Kan-mcdRp-M3-R	ATGTTATATCTCCTTCTTTGGCTCCCCCGACAGCCATTACTGA
	pMV306-Kan-mcdRp-M4-F	AGTGAGCTGATACCGCTCGCCTAATGCGCCCGGCGACC
	pMV306-Kan-mcdRp-M4-R	ATGTTATATCTCCTTCTTTGGCTCCCCCGACAGCCATTACTGA
	pMV306-Kan-mcdRp-M5-F	ATTGAGCTGTGCGCTAGCGGTTAGTGCCTAATGCGCC
	pMV306-Kan-mcdRp-M5-R	GCTAGCGCACAGCTCAATTGCAGCCAGAGATGAGACGC
	pNILRB4-F1	TCGTGCAGGATATCTTAAGGGTATAGATGGTTACCTAGAGG	construction of mcdR mutant
	pNILRB4-R1	ACCGGTCCGATATCAATTGGGAGAAATGATGTACC
	pNILRB4-mcdR-F1	AATTGATATCGGACCGGTGGTCAAGGCGGGCAA
	pNILRB4-mcdR-R1	CTCTCCCTGCCGTGGCGTGTCACC
	pNILRB4-mcdR-F2	GGTGACACGCCACGGCAGGGAGAGCGCACCGACTCACCACATCCCGGG
	pNILRB4-mcdR-R2	TTAAGATATCCTGCACGACGACGCCGAAGAACTCA
	pZT100-F1	CTAAGTCGACTCTAGAGAAGGA	promoter activity detection of mcdR in E. coli
	pZT100-R1	GGCCGTGACGTGACTAGTAAAAAAGGG
	pZT100-mcdRp-F1	CTAGTCACGTCACGGCCCGATGCGCGCCGCGACGGCGAG
	pZT100-mcdRp-R1	TCTCTAGAGTCGACTTAGTGGCTCCCCCGACAGCCATTACTG
	pMV261-Hyg-F	AAGAAGGAGATATAACATATGGTGAGCAAGGGCGAGGAG	promoter activity detection of whiB2 and imuA/B operon
	pMV261-Hyg-R	GAGCGGTATCAGCTCACTCAAAG
	whiB2p-F	AGTGAGCTGATACCGCTCGCGTCCGAGTGGGCAGAATTGGC
	whiB2p-R	ATGTTATATCTCCTTCTTACTCAGATGCGGTCGCAAAACTGC
	iumAp-F	AGTGAGCTGATACCGCTCATCCCCACTCTTTGCAACGCAAATCG
	iumAp-R	ATGTTATATCTCCTTCTTACCAGCACCTCCCGCACCATC
	EMSA-F	(6-FAM)CCGGATGCAAATCGAGCCGAT	EMSA promoter preparation
	whiB2-F1	ATCGTGTAGTCCGGTTCGAC	qRT-PCR
	whiB2-R1	GCACCAGACTCAGTTGAGGA	qRT-PCR
	ftsZ-F1	ACTACCTCGCGGTCATCAAG	qRT-PCR
	ftsZ-R1	AGCTCCTCGATGTCGTCCT	qRT-PCR
	mtrA-F1	ATGTGCTGCTCGAACAGGTG	qRT-PCR
	mtrA-R1	GGCCTTGTATCCCACTCCTC	qRT-PCR
	MSMEG_5468-F1	TGCTGTACCTGGCGTATCTG	qRT-PCR
	MSMEG_5468-R1	ATCGTCGGTGTTCTCCACAC	qRT-PCR
	MSMEG_0833-F1	AATCCGGTGACGACTCTGAT	qRT-PCR
	MSMEG_0833-R1	TCTTTGATCGCGTCTTCCTT	qRT-PCR
	imuB-F1	GCTGTCCTGATCTGCATGTG	qRT-PCR
	imuB-R1	CACCGACAGCACCAACAG	qRT-PCR
	imuA-F1	CGCTGAGCAGGTAGAACACC	qRT-PCR
	imuA-R1	CGGGAGAAATGAGATCATCG	qRT-PCR
	dnaE2-F1	CGACCGGATCTACGAGAAAC	qRT-PCR
	dnaE2-R1	CCACGACGAGTAGAACACCA	qRT-PCR
	recA-F1	CGTCAAGGTCGTCAAGAACA	qRT-PCR
	recA-R1	CCTCGTAGGTGAACCAGGAC	qRT-PCR
	MSMEG_3644-sgRNA-F	GGAGGCAGCAACTCGCTCCTGCGA	sgRNA targeted Ms mcdR
	MSMEG_3644-sgRNA-R	AAACTCGCAGGAGCGAGTTGCTGC
